# Supplementary material for: A Cohort Study of Adult Patients with Severe Dengue in Taiwanese Intensive Care Units: The Elderly and APTT Prolongation Matter for Prognosis
Source: PLoS Negl Trop Dis. 2017 Jan 6;11(1):e0005270. doi: 10.1371/journal.pntd.0005270 (PMC5245902; doi:10.1371/journal.pntd.0005270)
Supplement: S1 Dataset — (XLS) [file pntd.0005270.s002.xls]

## Sheet: S1 dataset
Age	age_binany	gender_M_1	APACHE_binany	APACHE II	BW_binary	BW	HD	SOFA_binary	SOFA	Cardiac arrest	bacteremiafungemia	MV day	MV use	PT	APTT_binary	APTT	Hb	Hct	Plt	BilT	BUN	Cr_binary	Cr	AST	ALT	DM	HTN	CKD	COPD	CAD	CHF	Malignancy	dyslipidemia	Stroke	transfusion	Plasma tranfusion	Plt transfusion	WB transfuion	pRBC transfusion	Liver_diseases	hospitalmortality	AKI	new HD	respiratory failure at ICU adm	Follow up(ICU adm to discharge)	hospital stay	ICU stay	initial dengue grade
50.7	0	1	0	17	1	68.6	1	0	15	0	0	112	1	14.1	0	39.5	5.5	24	41	0.8				173	136	1	1	1	0	0	0	0	0	1	1	1	1	0	1	1	0	0	0	0	223	246	174	2
51.3	0	1	1	28	1	81.1	1	0	12	0	0	33	1	11.1	0	36.3	10.6	32.5	62	1.4	124	1	7.66	303	473	1	0	0	0	0	0	0	0	0	1	1	1	1	1	0	0	1	1	1	63	63	63	3
51.7	0	0	0	15	0	48.1	1	0	9	0	0		0	12.4	0	34.4	13.3	40.3	23	1.8				335	110	1	0	1	0	1	0	0	0	0	1	1	1	0	0	0	1	0	0	0	14	14	14	3
54.6	0	1	1	27	1	73.1	1	1	16	0	0	11	1				10	31	67			1	4.72		82	0	1	1	0	0	0	0	0	0	0	0	0	0	0	0	0	0	0	1	20	20	12	3
55.5	0	1	0	19	1	81	0	0	4	0	0	10	1	14.2	0	40.3	14.7	46.5	133			0	0.9	37	24	0	1	0	1	0	0	0	0	0	0	0	0	0	0	0	0	0	0	1	11	11	7	2
56	0	0	1	39	1	84.2	0	1	19	1	0	2	1	13	1	71.4	10.3	31.7	32	1.1	18	1	1.73	4106	3401	0	0	0	0	0	0	0	0	0	1	1	1	1	1	0	1	1	0	1	1	1	1	3
56.8	0	0	1	25	1	62.8	0	0	10	0	0	12	1	24.9	1	53.1	9.2	30	359	1	4	0	0.21	228	59	1	0	0	0	0	0	1	0	0	1	1	1	1	1	0	1	0	0	1	5	5	5	3
57.8	0	0	0	9	1	59.5	0	0	4	0	0		0	13	1	53.9	15.4	46.4	13	1	17	0	0.77	1373	777	0	1	0	0	0	0	0	0	0	1	0	1	0	0	0	0	0	0	0	7	7	3	2
59.7	0	1	0	19	1	91.8	0	0	12	0	0	14	1	13.3	0	45.4	18.4	58.5	21	0.8	21	0	0.96	1366	594	1	0	0	0	0	0	0	0	0	1	0	0	0	1	0	0	1	0	1	21	21	17	3
59.9	0	1	0	16	0	38.6	0	0	8	0	1	59	1	13	0	36	12.1	38	259	0.5	12	0	0.68		10	0	0	0	1	0	0	1	0	0	1	1	0	0	1	0	0	1	0	1	58	60	54	2
60	0	0	1	28	1	60	0	0	11	0	1	5	1	12.8	0	44	12.9	38.8	28	1	43	0	1.46	1290	622	0	0	0	0	0	0	0	0	0	1	0	0	1	0	0	1	0	0	1	5	5	5	3
61.8	0	1	0	9	1	68.5	0	0	5	0	1		0	12.3	0	27.6	9.4	31.5	90	1.7	87	1	2.68	251	164	1	1	0	0	0	0	1	0	0	1	0	0	1	0	0	0	0	0	0	6	6	3	3
62.7	0	0	0	17	1	77.5	0	0	15	0	0	9	1	12.6	1	67.3	8.9	27.5	10	6	101	1	5.86	662	272	0	1	1	0	0	0	0	0	0	1	0	1	1	1	0	0	1	0	1	13	13	9	3
63.2	0	0	0	13	1	57.9	0	0	6	0	1		0	12.3	0	37.5	14	41.3	108	0.7	12	0	0.63	105	38	0	1	0	0	0	0	0	1	0	0	0	0	0	0	0	0	0	0	0	15	17	2	3
63.8	0	1	0	16	1	78.9	1	0	8	0	0	5	1	10.8	0	32.1	8.8	33	309							1	1	1	0	0	1	0	1	0	0	0	0	0	0	0	0	0	0	1	13	13	6	3
64.8	0	1	0	15	1	63.2	0	0	3	0	0		0	13.1	0	30.8	13	28.2	187	0.6	10	0	0.81	38	10	0	1	0	0	0	0	0	0	1	1	0	0	0	1	0	0	0	0	0	18	18	9	3
65.3	0	1	0	14	1	61	0	0	3	0	0		0	11.4	0	27	4.9	14.7	126		36	0	1.02	47	91	0	0	0	0	0	0	1	0	0	1	1	0	1	0	0	0	0	0	0	9	9	2	3
65.6	0	1	0	13	1	56.8	0	0	5	0	0	15	1	12.2	0	36.7	15.6	46.8	160	1.3	15	0	0.75	24	10	0	1	0	0	0	0	1	0	0	0	0	0	0	0	0	0	0	0	1	30	32	16	3
65.7	0	1	0	18	1	72	1	0	13	0	1	8	1	13.9	0	29.9	7	34	33	1.2	25	0	1.18	1284	48	0	0	0	0	0	0	0	0	0	1	1	1	1	1	0	1	0	1	1	8	8	8	3
66.2	0	1	0	22	1	63.5	0	0	7	0	0	12	1	13.4	0	33.4	10.5	31.3	84	0.9	13	0	0.66	35	55	0	1	1	0	1	0	0	0	1	0	0	0	0	0	0	0	0	0	1	45	51	13	3
67.6	0	1	0	24	1	84.6	0	0	9	0	0	15	1	13.9	0	33.9	10.4	34	163	0.4	60	0	1.18	620	50	1	1	0	0	0	0	0	0	0	1	1	1	1	1	0	0	0	0	1	19	19	15	3
68.5	0	1	1	37	0	53.2	0	1	17	0	0	2	1	14.5	1	48.4	12.3	37.2	144			0	1.01	65	24	0	0	0	0	0	0	1	0	0	0	0	0	0	0	0	1	1	0	1	1	1	1	3
69.6	0	0	0	21	1	57.2	1	0	15	0	0	11	1	16	1	59.3	13.5	40.8	59	1.2	12	0	0.72	317	130	0	0	0	0	0	1	0	0	1	1	1	1	1	1	0	1	0	1	1	10	13	10	2
70.2	1	1	1	30	1	66.1	0	0	11	0	0		0	15.7	0	39.9	8.4	24.9	89	3	85	1	2.25	3992	2562	1	1	0	0	0	0	0	1	0	1	0	1	1	1	0	0	1	0	0	20	20	9	3
70.9	1	1	1	45	1	83.5	0	1	22	0	1	1	1	20.2	1	53.1	7.6	23	17	4.1	78	1	10.65	7070	506	1	1	1	0	1	0	0	0	0	1	1	1	1	1	0	1	1	0	1	0	0	0	3
70.9	1	1	1	50	1	70.3	0	1	19	1	0	2	1	12.2	1	56.2	6.9	21.3	40	0.8	87	1	8.26	102	28	1	1	1	0	0	0	0	0	1	1	1	1	1	0	0	1	1	0	1	1	2	1	3
71	1	1	0	22	1	90.5	0	0	15	0	0	12	1	17	0	44	12.6	38	27	2.8	38	1	7.02	6809	4132	1	1	0	0	1	0	0	0	0	1	0	0	1	0	0	0	1	0	1	29	29	13	3
71.1	1	0	1	26	0	37	1	0	7	0	0	8	1				13.3	17	15	0.8	46	1	1.54	106	24	1	1	1	0	0	0	1	0	0	1	1	1	1	1	0	1	1	1	0	9	17	9	2
71.1	1	0	1	26	1	82	0	0	15	0	0	17	1	11.3	1	50.9	11	33.4	15		45	1	1.86	2592	1329	1	1	0	0	0	0	0	0	0	0	0	0	0	0	0	1	1	0	1	14	14	14	3
71.2	1	0	0	21	1	69	0	0	12	0	0	36	1	17.9	0	42.5	12.3	37.6	148	0.7	19	0	0.95	281	110	0	0	0	0	0	0	0	0	0	1	1	1	1	1	0	0	0	0	1	51	51	37	3
71.4	1	0	1	32	0	47.6	1	1	20	0	1	7	1	13.8	1	64.5	8.6	26	14	1.7	134	1	10.4	256	180	0	1	1	0	0	0	0	1	0	1	1	1	1	1	0	1	1	1	1	6	6	6	3
71.4	1	1	0	20	1	75	0	0	10	0	0		0	18.8	1	49.3	17	49.8	8	2.5	48	1	3.01	10246	3264	0	1	0	0	0	0	0	0	0	1	0	0	0	1	0	0	1	0	0	12	13	4	3
72	1	1	0	16	1	66.8	0	0	4	0	0	5	1	12.7	0	34.6	11.3	38	240	0.5	10	0	0.81	117	65	0	0	0	0	0	0	0	0	0	1	0	0	1	0	0	0	0	0	1	11	11	5	3
72.2	1	0	0	15	0	44.9	0	0	7	1	0	6	1	11.4	0	27.8	12.3	35	319	0.8	19	0	0.76	112	45	0	1	0	0	0	0	0	0	0	0	0	0	0	0	0	0	0	0	1	11	11	6	3
72.2	1	1	0	20	1	71.9	0	0	14	0	0	4	1	13.9	0	46.5	13.1	41	8	0.6	80	1	4.61	721	384	1	1	0	0	0	0	0	0	0	1	0	1	0	1	0	0	1	0	0	28	28	11	3
72.6	1	1	0	11	1	67.7	0	0	4	0	0		0	14.3	1	52.7	12.9	37.8	6	0.8	14	0	0.89	135	93	1	1	0	0	0	0	0	1	0	1	1	0	0	1	0	0	0	0	0	6	8	5	2
72.7	1	1	0	7	1	78.5	0	0	6	0	0		0	11.1			15.3	47.1	12	2.1	13	0	1.02	1983	747	1	1	0	0	0	0	0	0	1	0	0	0	0	0	0	0	0	0	0	8	13	4	2
73.8	1	0	0	17	1	61.9	0	0	5	0	0		0	13.7	1	50.8	12.2	35.9	43	1.7	17	0	0.69	6308	2102	0	1	0	0	0	0	0	1	0	0	0	0	0	0	0	0	0	0	0	8	9	4	3
74.6	1	0	1	43	0	54	0	1	20	1	0	1	1	26.1	1	59.7	13.8	41	9	0.8	53	1	5.54	1482	883	0	1	1	0	0	0	0	1	0	1	0	0	0	1	0	1	1	0	1	0	0	0	3
74.6	1	0	1	25	0	40	0	0	7	0	0	8	1	11.2	0	31.9	13.2	39.9	104		5	0	0.54	107	10	0	0	0	0	0	0	0	0	0	0	0	0	0	0	0	1	0	0	1	7	7	7	3
74.9	1	0	1	26	0	46.8	0	0	9	0	0	7	1	11.2	1	50.8	15.3	44	13	0.8	9	0	0.44	122	59	0	0	0	0	0	0	0	0	0	0	0	0	0	0	0	1	0	0	1	6	6	6	3
75	1	0	0	13	1	77.8	0	0	8	0	0	15	1	13.7	1	55.5	14.4	43	85	0.7	20	0	0.88		58	0	1	0	1	1	0	0	0	0	1	1	1	0	0	0	0	0	0	1	23	23	14	3
75.3	1	1	0	22	1	65.7	0	0	7	0	0		0	12.2	0	31.2	9.9	30	104			1	1.56	67	14	0	1	0	0	1	1	1	0	0	0	0	0	0	0	0	0	1	0	0	8	8	6	3
75.3	1	1	1	30	1	66	0	0	11	0	1	18	1	11.5	0	35.6	14.5	44.5	71	0.5	24	0	1.35	64	19	0	1	0	0	0	0	0	1	0	1	1	1	1	1	0	0	1	0	0	88	89	19	3
75.7	1	1	1	50	1	75.9	1	1	18	0	1	39	1	11.5	1	48.8	6.2	18.7	73	4.7	61	1	2.65	1280	297	1	1	0	0	0	0	0	1	1	1	1	1	1	1	1	1	1	1	1	39	40	39	3
75.9	1	0	0	18	1	60	0	0	9	0	1		0	12.6	1	51.5	11.3	34.3	17	1	25	1	1.91	1050	395	0	1	0	0	0	0	0	0	0	1	0	0	0	1	0	0	1	0	0	30	33	13	2
75.9	1	0	0	13	1	59.8	1	0	13	0	1	17	1	15.9	0	47.5	13.1	40	17	1.3	41	1	2.2	2469	654	1	1	0	0	1	0	0	0	0	1	1	1	1	1	0	0	1	1	0	36	36	23	3
76.3	1	1	0	16	1	72	0	0	11	0	0	22	1	15.9	1	50.7	12.3	37.3	22	1.3	20	0	0.88	280	90	1	1	0	1	0	0	0	0	0	1	0	1	0	0	0	0	0	0	1	39	39	24	3
76.4	1	1	1	27	0	55	1	1	20	0	1	7	1	46.1	1	55	11.7	35.6	6	7.5	58	1	3.34	16000	3290	0	1	0	0	0	0	1	0	0	1	1	0	1	1	1	1	1	1	1	6	6	6	3
76.6	1	1	0	22	1	60.7	1	1	17	0	0	3	1	29.1	1	67.7	16.5	58	51	0.9	28	0	0.92	302	162	0	0	0	0	0	0	0	0	0	1	1	1	0	1	0	1	1	1	1	2	2	2	3
76.7	1	0	0	16	1	65.7	0	0	6	0	0		0	11.2	0	28.7	14.4	41.7	44		11	0	0.55	165	126	1	1	0	0	0	0	0	1	1	1	0	1	0	0	0	0	0	0	0	11	11	10	2
76.9	1	1	0	20	0	49.8	0	0	10	0	0	9	1	11.6	1	55.4	11.1	33	17	0.8	20	0	0.72	141	102	1	1	0	0	0	0	0	0	0	0	0	0	0	0	0	1	0	0	1	17	17	9	3
77.6	1	1	0	19	1	75.2	0	0	10	0	0	5	1	13.5	0	41	11.9	36.3	45	1.4	18	0	1.41	210	42	0	1	0	0	0	0	0	0	0	0	0	0	0	0	1	0	1	0	1	14	14	6	2
78.1	1	1	0	16	1	67.1	0	0	6	0	0	12	1	12.4	0	37.2	16.6	49.9	101	1.1	23	0	1.1	79	10	0	0	0	0	0	1	0	0	0	1	0	1	0	1	0	0	0	0	0	23	23	16	3
78.6	1	1	1	30	1	71.3	0	1	20	0	0	2	1	20.9	1	54	6.5	21.2	19	2.5	118	1	4.37	1642	561	0	1	1	0	1	0	0	1	0	1	1	1	0	1	0	1	1	0	0	3	7	3	3
79	1	0	0	18	1	66.2	0	0	12	0	1		0	18.5	1	55	11.1	33.5	17	3.4	47	1	3.96	11866	1165	1	1	0	0	0	0	0	0	0	1	1	0	0	1	0	1	1	0	0	3	3	3	3
79.7	1	1	0	16	1	85.5	0	0	12	0	0	21	1	11.7	0	40.4	14	44	33	1.4	36	0	0.96	85	44	0	1	0	1	0	0	0	0	0	1	0	0	1	0	0	1	1	0	1	20	20	20	3
79.8	1	1	0	14	1	61.4	0	0	3	0	0		0	11.4	0	33.4	14.4	47.3	101		19	0	0.92	118	10	0	0	0	0	1	1	0	0	0	0	0	0	0	0	0	0	0	0	0	10	10	6	3
79.9	1	1	1	28	1	72.2	0	0	13	0	0	10	1	11	0	33.1	12.2	36.7	46		43	1	2.65	87	49	1	1	1	0	1	0	0	1	0	1	0	1	0	0	0	0	1	0	1	31	34	9	3
80.1	1	1	0	12	1	70.1	0	0	8	0	0	15	1	12	1	55.1	15.3	45.5	10	1	21	0	0.99	373	236	0	1	0	0	0	0	0	0	0	1	1	1	0	1	0	0	0	0	1	23	23	15	3
80.4	1	1	1	31	1	56.3	0	1	18	0	0	6	1	19.6	0	35.2	9.4	28.4	51	4.6	80	1	3.55	72	37	1	1	1	0	0	0	0	0	0	1	1	1	1	0	1	0	1	0	1	49	55	7	3
80.6	1	1	1	35	1	76	0	1	16	1	0	1	1	12.3	0	32.7	11.1	38.7	235		23	1	1.55	1218	497	1	1	0	0	0	0	0	0	0	0	0	0	0	0	0	1	1	0	1	1	1	1	3
80.7	1	0	1	43	1	61.2	0	1	17	1	0	3	1	12.4	0	43.7	10.3	32.2	125		15	1	1.77	1441	1025	0	1	0	0	1	1	0	1	0	1	0	1	0	1	0	1	1	0	1	1	1	1	3
80.8	1	1	1	26	1	60.9	1	0	13	0	0	9	1	19.5	0	47.3	9.2	27.8	17	2	42	1	1.86	7143	2776	1	1	0	0	0	0	0	0	1	1	1	1	1	1	0	0	1	1	0	59	60	16	2
80.9	1	0	0	11	1	60.3	1	0	14	0	0	14	1	17	0	45.3	12.4	40	10	1.3	44	1	1.69	1533	743	1	1	0	0	0	0	0	0	0	1	0	1	0	1	0	0	1	1	1	67	67	15	3
81.9	1	0	0	13	0	55	0	0	3	0	0		0	10.7	1	50	14.9	38.7	10	1	9	0	0.79	230	89	0	1	0	1	0	0	0	0	0	0	0	0	0	0	0	0	0	0	0	9	9	2	3
83	1	1	1	28	1	71.3	0	1	18	0	1	3	1	13.1	1	49.4	13.3	39.3	9	1.1	55	1	3.57	662	120	1	0	0	0	1	0	0	0	0	1	0	1	0	1	0	1	1	0	1	3	3	3	3
83.8	1	1	1	25	1	64.6	0	0	15	0	1	5	1	14.9	0	37.2	14.2	43.6	58	7.1	53	1	2.93	735	418	0	1	1	1	0	0	0	1	1	1	1	1	1	0	0	0	1	0	1	13	14	6	2
84.1	1	0	1	42	0	56	0	1	20	1	0	3	1	15.3	1	48.1	13	39.9	20		57	1	3.04	346	323	0	1	1	0	0	0	0	1	0	0	0	0	0	0	0	1	1	0	1	1	1	1	3
84.6	1	1	0	18	1	74.8	0	0	12	0	0	1	1				11.8	36.6	30	1.3	22	1	1.99	1762	978	0	1	0	0	1	1	0	1	0	1	0	1	0	1	0	1	1	0	0	3	3	3	3
85.9	1	0	0	16	0	48.1	1	0	13	0	1	6	1	15.3	1	61.1	14.8	43.8	9	1.6	54	1	1.94	1702	589	1	1	0	0	0	0	0	0	0	1	0	1	0	1	0	1	1	1	1	4	4	4	3
86.1	1	1	0	10	0	52.4	0	0	4	0	1		0	10.5	0	31.2	14.4	43.8	34	1.1	8	0	0.88	54	17	0	0	0	0	1	0	0	0	0	0	0	0	0	0	0	0	0	0	0	11	12	4	2
86.8	1	0	1	44	1	70.3	0	1	20	0	1	5	1	11.8	0	46.5	14	43.1	12		86	1	7.15	282	82	1	1	1	0	0	0	0	0	0	1	1	1	1	0	0	1	1	0	1	2	2	2	3
87.9	1	1	0	21	0	51.8	0	0	10	0	0	3	1	17	1	68.3	10.9	35	14	0.3	43	1	2.35	740	367	0	0	0	0	0	0	1	0	0	1	1	1	1	0	0	1	1	0	0	4	4	4	3
88.5	1	0	1	47	0	37.7	0	1	18	0	0	2	1	19.1	0	39.7	12.5	39	113	1.6	39	1	2.37	662	357	1	1	0	0	0	0	1	0	0	1	0	0	0	1	0	1	1	0	1	1	1	1	3
