# Supplementary material for: A Cohort Study of Adult Patients with Severe Dengue in Taiwanese Intensive Care Units: The Elderly and APTT Prolongation Matter for Prognosis
Source: PLoS Negl Trop Dis. 2017 Jan 6;11(1):e0005270. doi: 10.1371/journal.pntd.0005270 (PMC5245902; doi:10.1371/journal.pntd.0005270)
Supplement: S2 Dataset — (XLS) [file pntd.0005270.s003.xls]

## Sheet: 匯出資料
Case No.	Age	Gender	Patient source	Discharge condition	ICU diagnosis	APACHE II score at admission	SOFA	Initial Dengue clasification	Cause of death	Bacteremia/fungemia	postive laboratory result for Dengue
1	74.6	Female	ER	Terminal discharge	1.Cardiac arrest 2.Dengue 3.Acute renal failure 4.Hepatitis 5.Pleurisy 6.Acute pancreatitis 7.Abdominal pain 8.Essential hypertension	43	20	Severe Dengue	Refractory shock/acidosis		NS1
2	71.1	Female	Ward	Terminal discharge	1. Colon cancer with low GI bleeding 2. Dengue fever	26	7	Dengue with warning signs	Severe dengue with multiple organ failure/overt gastrointestinal bleeding		RNA, NS1
3	65.7	Male	Ward	Expire	1.Gastric ulcer 2.Upper GI bleeding with hypovolemic Shock 3.Thrombocytopenia, cause to be determined 4.Duodenal ulcer / Reflux esophagitis, grade A	18	13	Severe Dengue	Severe dengue with multiple organ failure/overt gastrointestinal bleeding	Aeromonas species	RNA,NS1,IgG,IgM
4	56	Female	ER	Expire	1.Cardiac arrest 2.Dengue	39	19	Severe Dengue	Refractory shock/acidosis		RNA,NS1, IgG
5	56.8	Female	ER	Terminal discharge	1.Pneumonia 2.Urinary tract infection 3. Acute respiratory failure 4.Shock, unspecified 5.Malignant neoplasm of female breast 6.Diabetes mellitus	25	10	Severe Dengue	Severe dengue with multiple organ failure/overt gastrointestinal bleeding		RNA
6	80.7	Female	ER	Expire	1.Cardiac arrest	43	17	Severe Dengue	Refractory shock/acidosis		NS1
7	71.4	Female	ER	Terminal discharge	Severe dengue	32	20	Severe Dengue	Sepsis/fungemia	Candida tropicalis	RNA, NS1, IgG
8	86.8	Female	ER	Expire	1.Severe dengue fever 2.Acute on chronic kideny disease with pulmonary edema with respiratoray failure 3.Suspect pneumonia 4.Diabetes mellitus 5.Essential hypertension 6.Lung adenocarcinoma	44	20	Severe Dengue	Refractory shock/acidosis	E.coli	RNA, NS1
9	78.6	Male	Ward	Expire	1.Dengue shock syndrome with thrombocytopenia and hepatitis / multiple organ failure 2.Pleural effusion, bilateral 3.Melena suspected upper gastrointestinal bleeding 4.Acute on chronic kidney injury 5.Hypoalbuminemia	30	20	Severe Dengue	Severe dengue with multiple organ failure/overt gastrointestinal bleeding		NS1,IgG,IgM
10	70.9	Male	ER	Terminal discharge	1.Dengue 2.Unspecified septicemia 3.Shock, unspecified 4.Acute respiratory failure 5.Thrombocytopenia, unspecified 6.Alteration of consciousness 7.Acute renal failure	45	22	Severe Dengue	Severe dengue with multiple organ failure/overt gastrointestinal bleeding	Pseudomonas	NS1
11	76.4	Male	ER	Expire	1.Dengue shock syndrome with multipleorgan failure 2. Hepatoma 3.HBV 4.Hypertension	27	20	Severe Dengue	Sepsis/fungemia	Candida tropicalis	NS1
12	70.9	Male	Ward	Expire	1.Dengue 2.Fever 3.Essential hypertension 4.Chronic kidney disease 5.Old cerebral vascular accident 6.Diabetes mellitus	50	19	Severe Dengue	Severe dengue with multiple organ failure/overt gastrointestinal bleeding		NS1,IgG,IgM
13	87.9	Male	ER	Expire	1.UGI bleeding 2.Pneumonia, respiratory distress 3.suspect Dengue fever 4.Acute hepatitis 5.Acute kidney injury 6.thrombocytopenia 7.Bladder cancer	21	10	Severe Dengue	Severe dengue with multiple organ failure		RNA,NS1,IgG,IgM
14	60	Female	ER	Expire	1.Left frontal and temporal contusional ICH 2. Dengue fever	28	11	Severe Dengue	Intracranial hemorrhage	Klebsiella pneumonia, Proteus mirabilis	NS1, IgM
15	79.7	Male	ER	Expire	1.Severe dengue shock syndrome, superimposed pneumonia with respiratory failure 2. Chronic obstructive pulmonary disease 3.Hyponatremia 4.Hypertension	16	12	Severe Dengue	Intracranial hemorrhage		NS1
16	83	Male	ER	Expire	1.Dengue fever, complicated with multiple organ failure	28	18	Severe Dengue	Sepsis/bacteremia	Klebsiella pneumonia	NS1, IgG,IgM
17	79	Female	ER	Expire	1.Dengue fever 2.Hypertension 3. Diabetes 4.Chronic obstructive pulmonary disease	18	12	Severe Dengue	Severe dengue with multiple organ failure	Serratia marcescens	NS1
18	88.5	Female	ER	Terminal discharge	1.Dengue 2.Acute respiratory failure 3.Shock, unspecified 4.Malignant neoplasm of rectum 5.Diabetes mellitus 6.Essential hypertension	47	18	Severe Dengue	Refractory shock/acidosis		NS1,IgG
19	69.6	Female	Ward	Terminal discharge	1.Dengue fever 2.Right Pneumonia or hemorrhage 3.Moderate aortic stenosis 4.suspect communicty-acquired pneumonia 5.Valvular heart disease/moderate to severe mitral regurgitation and stenosis, aortic stenosis 6.Congestive heart failure (Fc II~III)	21	15	Dengue with warning signs	Severe dengue with multiple organ failure		RNA,NS1
20	84.1	Female	ER	Expire	1.Hemorrhagic dengue fever with in-hospital-cardiac-arrest 2.Rhumatic arthritis 3.status post left knee total knee replacement 4.Hypertensive cardiovacular disease 5.Paraxysmal atrial	42	20	Severe Dengue	Severe dengue with multiple organ failure		NS1
21	76.9	Male	ER	Expire	1.severe dengue fever, complicated with respiratory failure 2.Alzheimer's disease with dementia 3.Diabetes mellitus type II 4.hypertension 5.elevated liver enzyme	20	10	Severe Dengue	Pneumonia with respiratory failure		NS1,IgG
22	85.9	Female	ER	Expire	1.Severe dengue shock, complicated with respiratory failure 2.Hypertension 3.Diabetes mellitus 4.Acute kidney injury 5.elevated liver enzyme 6.non-sustained ventricular tachycardia	16	13	Severe Dengue	Severe dengue with multiple organ failure/overt gastrointestinal bleeding	E.coli, S. Gallolyticus ssp pasteurianus	NS1
23	71.1	Female	ER	Expire	SDH	26	15	Severe Dengue	Intracranial hemorrhage	CONS	NS1
24	76.6	Male	ER	Expire	1.Dengue fever 2.Shock 3. Acute respiratory failure	22	17	Severe Dengue	Refractory shock/acidosis		NS1
25	74.6	Female	ER	Expire	1. Right Frontal-Temporal-parietal Subdural hemorrhage 2. Dengue fever	25	7	Severe Dengue	Intracranial hemorrhage		RNA, NS1, IgM
26	68.5	Male	ER	Terminal discharge	1. Right pneumonia with respiratory failure status post intubation and mechanical ventilator support 2. Dengue hemorrhagic fever/Dengue shock syndrome 3. Atrial fibrillation with rapid ventricular rate 4. Nasopharyngeal cancer	37	17	Severe Dengue	Refractory shock/acidosis		NS1
27	74.9	Female	ER	Expire	1.Dengue 2.Subdural hemorrhage	26	9	Severe Dengue	Intracranial hemorrhage		RNA,NS1
28	80.6	Male	ER	Expire	1.Fever 2.Pneumonia, organism unspecified 3.Urinary tract infection 4. Respiratory failure 5.Diabetes mellitus 6.Volume depletion 7.Acute renal failure 8.Cardiac arrest	35	16	Severe Dengue	Severe dengue with multiple organ failure/overt gastrointestinal bleeding		RNA
29	84.6	Male	ER	Expire	1.Unspecified septicemia 2.Dengue 3.Acute edema of lung 4.Acute renal failure 5.Hemorrhage of gastrointestinal tract 6.Hepatitis 7.Essential hypertension 8.Congestive heart failure	18	12	Severe Dengue	Severe dengue with multiple organ failure		NS1
30	75.7	Male	Ward	Expire	1.Acute respiratory failure 2.Dengue fever, group C, with shock, acute respiratory failure, acute kidney injury, metabolicacidosis and bleeding tendency 3.Concious change, suspected sepsis or hepatic encephalopathy related 4.Upper gastrointestinal bleeding 5.Cirrhosis with suspected hepatic encephalopathy, Child C 6.Liver nodule, unknown nature 7.Right leg cellulitis with wounds 8.Diabetes mellit…	50	18	Severe Dengue	Severe dengue with multiple organ failure/overt gastrointestinal bleeding	Stenotrophomonas maltophilia/Candida albicans	RNA,NS1,IgG,IgM
31	51.7	Female	ER	Terminal discharge	1.Peritonitis, suspect cholecystitis-related, s/p open cholecystectomy 2.Suspect infective endocarditis with aortic valve involvement, septic lung, splenic infarcts, and digital ischemia 3.Severe dengue with pulmonary edema and thormbocytopenia	15	9	Severe Dengue	Intracranial hemorrhage		IgG/IgM

## Sheet: 工作表1
姓名	病歷號	flag	入院診斷	入ICU診斷	此次入ICU原因-1	所有ICU單位	年齡	性別	出生日期	入院日期時間	轉入ICU日期時間	入ICU 24 Hr ApachII	轉出ICU時間	體重 - 公斤 (入院)	住院天數	住ICU天數	出院日期	outcome	onset of illness	AKI date	AKI severity/KDIGO	CVVH/HD	Day1 I/O	Day2 I/O	Day 3 I/O	sum of UO	SOFA	DNR	Pre-exist CKD	CPCR	bacteremia/fungemia	備註	D of ICU-onset	D of AKI-onset	hospital stay	住ICU天數
鄧○○○	00233955	1	1.Cardiac arrest	1.Cardiac arrest	I 常見原因 CPCR 後	RIC	80.7	女	1934-12-30	2015-09-06 00:24:37	2015-09-06 00:30:28	43	2015-09-07 08:59:54	61.2	2	1.3	2015-09-07	1	2015-09-03	2015-09-06	3	0	4451	7206	a	5828.5	17	1	3	1	0		3	3	1	1
蔡○○	00317097	1		1、NSTEMI 2、Dengue Fever	C 心血管 非ST上升急性心肌梗塞	CCU	79.8	男	1935-12-15	2015-09-11 09:52:23	2015-09-11 09:55:19	14	2015-09-17 15:15:20	61.4	11	6.2	2015-09-21	0	2015-09-10	nil.	0	0	-227	1385	-117	347	3	0	0	0	0		1	#VALUE!	10	6
黃○○○	00340485	1	1.Severe Dengue with suspecting GI bleeding 2.Acute on chronic kidney disease 3.Hypertension	1.Severe Dengue with suspecting GI bleeding 2.Acute on chronic kidney disease 3.Hypertension	I 常見原因 出血（嚴重腸胃道出血除外）	RIC	62.7	女	1953-02-11	2015-09-27 12:48:58	2015-09-27 12:49:58	17	2015-10-06	77.5		4.1	2015-10-10	0	2015-09-22	2015-09-26	3	0	418	292	1277	662	15	0	3	0	0		6	4	13	9
王○○○	01097496	1		1.Dengue 2.Shock, unspecified 3.Fever 4.Thrombocytopenia, unspecified 5.Acute renal failure, unspecifi	1.Dengue 2.Shock, unspecified 3.Fever 4.Thrombocytopenia, unspecified 5.Acute renal failure, unspecifi	MI2	75.9	女	1939-10-20	2015-09-01 12:03:44	2015-09-01 12:06:16	13	2015-09-24 14:03:22	59.8		23	2015-10-07	0	2015-08-28	2015-09-01	2	1	1290	4071	3895	3085	13	0	0	0	1		5	4	36	23
顏○○○	01175569	1		1.Dengue 2.Acute respiratory failure 3.Shock, unspecified 4.Malignant neoplasm of rectum 5.Diabetes mellitus without ment 6.Essential hypertension, unspec	D 呼吸 肺炎	MI2	88.5	女	1927-04-28	2015-09-19 16:17:50	2015-09-19 16:21:17	47	2015-09-20 15:46:36	37.7	2	1	2015-09-20	1	2015-09-15	2015-09-19	2	0	3007	a	a	3007	18	1	0	0	0		5	4	1	1
黃○○	01189250	1	Pneumonia,	Pneumonia,	D 呼吸 肺炎	MICU	54.6	男	1961-01-18	2015-08-12 17:56:00	2015-08-12 18:00:40	27	2015-08-24 15:36:23	73.1	21	11.9	2015-09-01	0	2015-08-09	ESRD	ESRD	1	987	3503	-567	1308	16	0	ESRD	0	0		4	#VALUE!	20	12
趙○○○	01946836	1		1.Dengue fever 2.Right Pneumonia or hemorrhage 3.Moderate aortic stenosis 4.suspect communicty-acquired pneumonia 5.Valvular heart disease/mod~severe mitral regurgitation and stenosis, aortic stenosis 6.Congestive heart failure (Fc II~III) ...	K 併發症 觀察生命徵象	MI2	69.6	女	1946-02-11	2015-08-30 21:06:19	2015-09-02 16:00:05	21	2015-09-12 09:59:41	57.2	14	9.7	2015-09-12	1	2015-08-29	2015-09-03	2	1	564	2634	2184	1794	15	0	0	0	0		5	5	12	10
張○○	02093939	1	1.Cardiac arrest 2.Dengue	1.Cardiac arrest 2.Dengue	I 常見原因 CPCR 後	RIC	56	女	1959-10-11	2015-09-10 03:12:21	2015-09-10 03:16:15	39	2015-09-11 17:33:35	84.2	2	1.6	2015-09-11	1	2015-09-06	2015-09-10	1	0	2766	9886	a	6326	19	1	0	1	0		4	4	1	1
王○○○○	02299517	1		colon Ca	I 常見原因 大量消化道出血	3S3	71.1	女	1944-07-25	2015-07-31 13:04:52	2015-08-08 01:17:03	26	2015-08-17 19:51:52	37	18	9.8	2015-08-17	1	2015-08-02	2015-08-08	2	1	1474	1578	1808	1620	7	1	0	0	0		6	6	17	9
曾○○	02450436	1	1.Pneumonia with hypoxemic respiratory distress w/p ETT+MV (9/24~ ) 2.Dengue (9/17 fever, 9/19 diagnosed) 3.End stage renal disease on HD QW 246 4.Atrial flutter 5.Diabetes mellitus 6.Hypertension 7.Dyslipidemia 8.Aspergilloma of right...	1.Pneumonia with hypoxemic respiratory distress w/p ETT+MV (9/24~ ) 2.Dengue (9/17 fever, 9/19 diagnosed) 3.End stage renal disease on HD QW 246 4.Atrial flutter 5.Diabetes mellitus 6.Hypertension 7.Dyslipidemia 8.Aspergilloma of right...	D 呼吸 呼吸衰竭（非心因性者） 肺炎	RIC	63.8	男	1951-12-20	2015-09-24 18:40:36	2015-09-24 17:52:17	16	2015-09-29 18:06:43	78.9		5	2015-10-07	0	2015-09-17	ESRD	ESRD	ESRD	-1775	1759	825	270	8	0	ESRD	0	0		8	#VALUE!	13	5
白○○	02722654	1		1.Hemorrhage of gastrointestinal 2.Dengue 3.Other alteration of consciousn 4.Neoplasm of unspecified nature 5.Acidosis 6.Acute renal failure, unspecifi 7.Unspecified septicemia 8.Shock, unspecified	其他 .Dengue	MICU	61.8	男	1953-11-30	2015-09-01 10:41:16	2015-09-01 10:46:09	9	2015-09-04 14:05:14	68.5	7	3.1	2015-09-07	0	2015-08-24	2015-08-28	2	0	-389	3279	2426	1772	5	0	0	0	1		8	4	6	3
林○○	03758086	1		1.severe dengue fever, complicated with respiratory failure s/p mechanical ventilation on 2015/09/18~ 2.Alzheimer's disease with dementia 3.Diabetes mellitus type II 4.hypertension 5.elevated liver enzyme	D 呼吸 呼吸衰竭（非心因性者）	MI2	76.9	男	1938-11-28	2015-09-18 18:41:57	2015-09-18 18:43:43	20	2015-09-28 14:18:42	49.8		9.8	2015-10-05	1	2015-09-16	2015-09-16	1	0	571	535	-207	300	10	1	0	0	0		3	0	17	10
莫○○	03866255	1		1.Shock, suspect Dengue shock syndrome or septic shock 2.Right leg cellulitis 3.Acute on CKD 4.r/o Dengue fever 5.Rheumatoid arthritis 6.Essential hypertension	D 呼吸 休克（非心因性者） 呼吸衰竭（非心因性者）	RIC	72.8	男	1942-11-22	2015-09-07 22:00:55	2015-09-07 22:06:24	29	2015-09-15 15:36:25	58.8		7.7	2015-10-05	0	2015-09-07	nil.	0	0	5410	3660	-508	2854	10	0	4	0	0		1	#VALUE!	28	8
黃○○	04047482	1	1.Dengue fever 2.Shock S/P ETT+MV	1.Dengue fever 2.Shock S/P ETT+MV	D 呼吸 呼吸衰竭（非心因性者）	RIC	76.6	男	1939-03-06	2015-09-05 15:21:14	2015-09-05 15:24:12	22	2015-09-08 01:45:34	60.7	3	2.4	2015-09-07	1	2015-09-01	2015-09-06	3	1	8926	8894	a	8910	17	1	0	0	0		5	5	2	3
劉○○	04519455	1	1.Severe Dengue fever 2.Acute on CKD with pulmonary edema with respiratoray failure s/p ETT+MV (9/15~) 3.Suspect pneumonia 4.Diabetes mellitus 5.Essential hypertension 6.Lung adenocarcinoma	1.Severe Dengue fever 2.Acute on CKD with pulmonary edema with respiratoray failure s/p ETT+MV (9/15~) 3.Suspect pneumonia 4.Diabetes mellitus 5.Essential hypertension 6.Lung adenocarcinoma	D 呼吸 呼吸衰竭（非心因性者）	RIC	86.8	女	1928-12-04	2015-09-17 18:20:57	2015-09-17 18:25:14	44	2015-09-19 10:36:01	70.3	3	1.7	2015-09-19	1	2015-09-13	2015-09-15	3	0	8565	5360	a	6962.5	20	1	4	0	1		5	2	2	2
翁○○	05390228	1		1.Dengue 2.Unspecified epilepsy without m 3.Other alteration of consciousn 4.Essential hypertension, unspec 5.Hyposmolality and/or hyponatre	意識狀態改變	MI2	63.2	女	1952-06-28	2015-09-07 15:47:12	2015-09-07 15:50:30	13	2015-09-09 15:21:39	57.9		2	2015-09-24	0	2015-09-04	nil.	0	0	-415	665	a	125	6	0	0	0	1		4	#VALUE!	17	2
蔡○○	05980502	1		1.Pneumonia, organism unspecifie 2.Dengue 3.Other and unspecified coagulat 4.Bronchiectasis without acute e	1.Pneumonia, organism unspecifie 2.Dengue 3.Other and unspecified coagulat 4.Bronchiectasis without acute e	MI2	81.9	女	1933-10-07	2015-08-24 10:03:09	2015-08-24 10:04:05	13	2015-08-26 14:32:07	55	10	2.2	2015-09-02	0	2015-08-18	nil.	0	0	-1370	-930	a	-1150	3	0	0	0	0		6	#VALUE!	9	2
潘○○	06407691	1		Dengue Other alteration of consciousness Acute respiratory failure Fever Shock, unspecified	登革熱	MICU	59.7	男	1956-01-10	2015-09-18 21:49:50	2015-09-18 21:54:05	19	2015-10-03	91.8		12.7	2015-10-09	0	2015-09-13	2015-09-17	2	0	1914	5893	5317	4375	12	0	0	0	0		6	4	21	15
謝○○	06433711	1	Dengue	Dengue	J 併發症 急性呼吸衰竭之慢性臥床病人，呼吸狀態潛在可好轉	MICU	80.8	男	1934-11-28	2015-08-31 16:39:10	2015-09-01 13:46:31	26	2015-09-17 16:37:01	60.9		16.1	adm	0	2015-08-27	2015-09-01	1	1	2708	3541	6610	4286	13	1	0	0	0		6	5	#VALUE!	16
陳○○○	07149625	1		登革熱	登革熱	MICU	71.4	女	1944-04-24	2015-09-04 17:46:32	2015-09-04 17:51:35	32	2015-09-10 08:59:05	47.6	7	5.6	2015-09-10	1	2015-09-02	2015-09-04	3	1	9896	3926	1973	5265	20	0	5	0	1		3	2	6	6
陳○○○	07628312	1	SDH	SDH	K 併發症 觀察生命徵象	3B1	71.1	女	1944-09-07	2015-09-12 15:20:59	2015-09-12 14:59:14	26	2015-09-26 09:17:22	82		13.8	2015-09-26	1	2015-09-12	2015-09-13	1	0	-399	1028	-732	-34	15	1	0	0	0/CoNS		1	1	14	14
葉○○	07993877	1		1.Hemorrhagic dengue fever with in-hospital-cardiac-arrest s/p CPCR(10 mins) with ROSC s/p ETT+MV(2015/09/14~) 2.Rhumatic arthritis 3.status post left knee total knee replacement 4.Hypertensive cardiovacular disease 5.Paraxysmal atrial...	CPCR 後	MICU	84.1	女	1931-08-28	2015-09-15 20:04:01	2015-09-15 20:08:59	42	2015-09-16 12:03:52	56	2	0.6	2015-09-16	1	2015-09-12	2015/915	3	0	1401	a	a	1401	20	1	3	1	0		4	#VALUE!	1	1
陳○○	08568412	1		1.dengue fever with hepatitis and thrombocytopenia 2.AKI or CKD 3.HTN 4.gouty arthritis 5.dyslipidemia 6.Af, acute or chronic ?	K 併發症 觀察生命徵象	MICU	71.4	男	1944-05-12	2015-09-04 21:15:35	2015-09-04 21:22:04	20	2015-09-09 17:15:36	75		4.8	2015-09-17	0	2015-08-30	2015-09-04	3	0	1230	2148	1527	1635	10	0	0	0	0		6	5	13	5
朱○○○	08920236	1		1.Severe dengue shock, complicated with respiratory failure s/p intubation and mechanical ventilation 2.Hypertension 3.Diabetes mellitus 4.Acute kidney injury 5.elevated liver enzyme 6.non-sustained ventricular tachycardia	1.Severe dengue shock, complicated with respiratory failure s/p intubation and mechanical ventilation 2.Hypertension 3.Diabetes mellitus 4.Acute kidney injury 5.elevated liver enzyme 6.non-sustained ventricular tachycardia	MI2	85.9	女	1929-12-01	2015-09-22 00:04:51	2015-09-22 00:08:25	16	2015-09-26 21:19:22	48.1		4.9	2015-09-26	1	2015-09-19	2015-09-21	2	1	1510	2269	3703	2494	13	0	0	0	1		3	2	4	4
許○○○	09138549	1		1.Cardiac arrest 2.Dengue 3.Acute renal failure, unspecifi 4.Hepatitis, unspecified 5.Pleurisy, unspecified pleural 6.Acute pancreatitis 7.Abdominal pain, unspecified si 8.Essential hypertension, unspec 9.Nephritis and nephropathy, not	C 心血管 CPCR 後	MI2	74.6	女	1941-03-15	2015-09-18 09:08:12	2015-09-18 09:12:15	43	2015-09-18 15:58:40	54.25	1	0.3	2015-09-18	1	2015-09-15	2015-09-17	3	0	a	a	a	nil	20	1	4	1	0		3	2	0	1
杜○○	09222163	1	1.Severe dengue shock syndrome, superimposed pneumonia with respiratory failure s/p intubation and mechanical ventilation on 2015/09/27~ 2.COPD history 3.Hyponatremia 4.Hypertension	1.Severe dengue shock syndrome, superimposed pneumonia with respiratory failure s/p intubation and mechanical ventilation on 2015/09/27~ 2.COPD history 3.Hyponatremia 4.Hypertension	D 呼吸 肺炎 I 常見原因 休克（非心因性者）	MI2	79.7	男	1936-01-24	2015-09-27 10:26:19	2015-09-27 10:29:44	16	adm	85.5		4.2	adm	0	2015-09-27	nil.	0	0	2275	455	-263	822	12	0	0	0	0	unknown onset	0	#VALUE!	#VALUE!	#VALUE!
王○○	09292517	1		1.Dengue fever with mild left lung pleura effusion/Dengue hemorrhage fever 2.Hypokalemia 3.Impending Respiratory 4.Septic shock with encephalopathy 5.Acute kidney injury	I 常見原因 休克（非心因性者）	MI2	75.9	女	1939-11-09	2015-09-27 19:58:05	2015-09-30 15:08:52	18	adm	60		1	adm	0	2015-09-27	2015-09-29	3	0	3489	-2669	-707	38	9	0	0	0	1		4	2	#VALUE!	#VALUE!
林○○	09731930	1	1.Shock, unspecified	1.Dengue shock syndrome with thrombocytopenia and hepatitis / multiple organic failure on 9/29 2.Pleural effusion, bilateral 3.Melena suspected upper gastrointestinal bleeding 4.Acute on chronic kidney injury 5.Hypoalbuminemia 6.Aortic arch...	I 大量消化道出血	RIC	78.6	男	1937-03-20	2015-09-26 16:19:03	2015-09-30 14:13:47	35	2015-10-03	71.3		1	2015-10-03	1	2015-09-23	2015-09-26	1	0	4105	2030	5718	3951	20	1	4	0	0		8	3	7	3
郭○○	10462768	1		1.Suspect dengue fever 2.Low gastrointestinal bleeding 3.Anemia 4.Old CVA with right side hemiplegia 5.Schezophrenia	觀察生命徵象	MI2	64.8	男	1950-12-20	2015-09-04 18:02:22	2015-09-04 18:06:37	15	2015-09-13 13:31:53	63.2		8.8	2015-09-22	0	2015-09-03	nil.	0	0	-1509	583	1645	240	3	0	0	0	0		2	#VALUE!	18	9
胡○○	10521927	1		1.Dengue 2.Fever 3.Acute respiratory failure 4.Myocarditis, unspecified 5.Congestive heart failure	C 心血管 急性肺水腫	MI2	71.2	女	1944-07-15	2015-09-01 19:56:12	2015-09-01 20:02:25	21	2015-10-08	69		29.8	adm	0	2015-08-31	2015-09-01	2	0	-1485	1495	2132	714	12	0	0	0	0		2	1	#VALUE!	37
蔡○○	10962310	1		1.Denge hemorrhagic shock grade II, complicated with plasma leakage related pleural effusion, thrombocytepenia, and GI bleeding 2.Diabetes mellitus	疑似出血性登革熱	MI2	72.6	男	1943-02-23	2015-08-24 11:21:12	2015-08-26 16:38:58	11	2015-08-29 15:48:00	67.7	9	3	2015-09-01	0	2015-08-19	nil.	0	0	580	120	-1110	-137	4	0	0	0	0		8	#VALUE!	8	3
伍○○	11399052	1	1.Dengue 2.Other dyspnea and respiratory 3.Chronic airways obstruction, n 4.Fever 5.Pneumonia, organism unspecifie 6.Hematuria	1.Dengue 2.Other dyspnea and respiratory 3.Chronic airways obstruction, n 4.Fever 5.Pneumonia, organism unspecifie 6.Hematuria	K 併發症 觀察生命徵象	MICU	55.5	男	1960-04-14	2015-09-25 15:11:27	2015-09-25 15:14:51	19	2015-10-02	81		6	2015-10-06	0	2015-09-22	nil.	0	0	-34	-1330	309	-352	4	0	0	0	0		4	#VALUE!	11	7
何○○	11436280	1		1、NSTEMI 2、Dengue fever	C 心血管 非ST上升急性心肌梗塞	CCU	72	男	1943-10-03	2015-09-12 11:30:45	2015-09-12 11:33:45	16	2015-09-17 16:42:36	66.8		5.2	2015-09-23	0	2015-09-12	nil.	0	0	-640	-1799	-868	-1102	4	0	0	0	0	NS1(+) only	0	#VALUE!	11	5
兵○○○	11734586	1	suspect Guillain-Barre syndrome post dengue fever infection or MG crisis	suspect Guillain-Barre syndrome post dengue fever infection or MG crisis	F 神經 肌無力症或急性發炎性脫髓鞘性末梢神經病變合併呼吸衰竭，吞嚥困難，或不能走路而須作血漿交換術的患者	3S2	75	女	1940-09-22	2015-08-27 14:35:33	2015-08-27 14:21:50	13	2015-09-10 11:49:49	77.8	24	13.9	2015-09-19	0	2015-08-27	nil.	0	0	1000	1952	1648	1533	8	0	0	0	0		1	#VALUE!	23	14
林○	12657668	1	1.UGI bleeding 2.Pneumonia, respiratory distress 3.suspect Dengue fever 4.Acute hepatitis 5.Acute kidney injury 6.thrombocytopenia 7.Bladder cancer	1.UGI bleeding 2.Pneumonia, respiratory distress 3.suspect Dengue fever 4.Acute hepatitis 5.Acute kidney injury 6.thrombocytopenia 7.Bladder cancer	D 呼吸 呼吸衰竭（非心因性者）	RIC	87.9	男	1927-10-23	2015-08-08 20:57:04	2015-08-08 20:59:04	21	2015-08-12 21:45:00	51.8	5	4	2015-08-12	1	2015-08-05	2015-08-09	1	0	-340	840	2365	955	10	1	0	0	0		4	4	4	4
許○○	12843942	1		1.Severe dengue feve, complicated with consciousness drowsy and metabolic acidosis s/p intubation and mechical ventilation on 09/21~ 2.Coronary artery disease history 3.hypertension 4.Acute kidney injury 5.Diabetes mellitus 6.Consciousness...	登革熱重症	MI2	71	男	1944-10-12	2015-09-21 19:44:31	2015-09-21 19:47:51	22	2015-10-04	90.5		9.8	adm	0	2015-09-16	2015-09-21	3	0	-1024	-723	-1169	-972	15	0	0	0	0		6	5	#VALUE!	13
吳○○	13205175	1	1.Dengue fever 2.respiratory distress, suspect CHF with AE or pneumonia related 3.CKD	1.Dengue fever 2.respiratory distress, suspect CHF with AE or pneumonia related 3.CKD	D 呼吸 呼吸衰竭（非心因性者）	RIC	78.1	男	1937-08-13	2015-08-24 18:08:17	2015-08-24 18:10:14	16	2015-09-09 12:08:11	67.1	24	15.7	2015-09-16	0	2015-08-21	2015-08-26	1	0	-810	-915	863	-287	6	0	0	0	0		4	5	23	16
黃○○	13444720	1		1.Dengue fever 2.Thrombocytopenia, Dengue related 3.Neutropenia, Dengue related 4.hypertension 5.hepatitis, suspect dengue related 6.hyperglycemia	觀察生命徵象	MICU	57.8	女	1957-11-15	2015-08-28 13:19:07	2015-08-28 18:35:38	9	2015-08-31 13:27:08	59.5	8	2.8	2015-09-04	0	2015-08-23	nil.	0	0	443	947	-980	137	4	0	0	0	0		6	#VALUE!	7	3
盧○○	13536500	1	1.Severe anemia, suspect UGI bleeding 2.Dengue fever, r/o severe Dengue syndrome 3.Duodenal ulcer s/p op	1.Severe anemia, suspect UGI bleeding 2.Dengue fever, r/o severe Dengue syndrome 3.Duodenal ulcer s/p op	I 常見原因 大量消化道出血	RIC	65.3	男	1950-06-10	2015-09-22 20:39:57	2015-09-22 20:41:38	14	2015-09-24 14:08:10	61		1.7	2015-10-01	0	2015-09-22	2015-09-26	1	0	1835	-1700	a	67.5	3	0	0	0	0		1	4	10	2
劉○○	13785828	1		1.Gastric ulcer 2.Upper GI bleeding with hypovolemic Shock 3.Thrombocytopenia, cause to be determined 4.Duodenal ulcer / Reflux esophagitis, grade A	大量消化道出血	MI2	65.7	男	1949-12-09	2015-08-15 12:03:25	2015-08-15 23:55:06	18	2015-08-23 08:36:34	72	9	7.3	2015-08-23	1	2015-08-10	2015-08-17	2	1	257	3274	4353	2628	13	1	0	0	1		6	7	8	8
吳○○	14316346	1	1.left MCA territory acute infarction, onset: 9/17 2.Dengue fever	1.left MCA territory acute infarction, onset: 9/17 2.Dengue fever	F 神經	3S2	65.6	男	1950-02-28	2015-09-17 18:26:52	2015-09-19 13:15:55	13	2015-10-05	56.8		12.1	adm	0	2015-09-17	nil.	0	0	806	2856	1854	1839	5	0	0	0	0		3	#VALUE!	#VALUE!	16
鄭○○	14760574	1	1.Dengue 2.Acute respiratory failure 3.Pneumonia, organism unspecifie 4.Chronic airways obstruction, n 5.Shock, unspecified 6.Fever 7.Other dyspnea and respiratory 8.Essential hypertension, unspec 9.Diabetes mellitus without ment	1.Dengue 2.Acute respiratory failure 3.Pneumonia, organism unspecifie 4.Chronic airways obstruction, n 5.Shock, unspecified 6.Fever 7.Other dyspnea and respiratory 8.Essential hypertension, unspec 9.Diabetes mellitus without ment	呼吸衰竭（非心因性者）	RIC	76.3	男	1939-06-19	2015-09-18 04:56:06	2015-09-18 05:01:32	16	adm	72		13.4	adm	0	2015-09-14	nil.	0	0	1002	2850	2153	2002	11	0	0	0	0		4	#VALUE!	#VALUE!	adm
蔡○○	16385772	1		1.Acute edema of lung, unspecifi 2.Acute respiratory failure 3.Dengue 4.Nephritis and nephropathy, not 5.Diabetes mellitus without ment	D 呼吸 急性肺水腫	MI2	53.9	男	1961-10-25	2015-09-13 13:20:47	2015-09-13 13:21:52	17	2015-09-21 19:52:17	61.9		8.3	2015-10-08	0	2015-09-12	2015-09-12	3	1	-461	245	278	21	7	0	5	0	0	IgM(+) only	2	0	25	8
陳○○	17120516	1	1.Dengue 2.Fever 3.Other dyspnea and respiratory 4.Diabetes mellitus without ment 5.Essential hypertension, unspec	1.Dengue 2.Fever 3.Other dyspnea and respiratory 4.Diabetes mellitus without ment 5.Essential hypertension, unspec	酸血症	RIC	80.9	女	1934-10-29	2015-08-27 12:24:10	2015-08-27 12:31:32	11	2015-09-11 10:26:43	60.3		14.9	2015-08-27	0	2015-08-24	2015-08-27	2	1	2938	4474	2778	3397	14	0	0	0	0		4	3	1	15
陳○○	17124495	1	1.Dengue 2.Fever 3.Acute cholecystitis	1. Dengue fever 2. r/o cholecystitis	K 併發症 觀察生命徵象	MICU	73.8	女	1941-11-13	2015-08-30 07:41:41	2015-08-31 14:38:33	17	2015-09-04 13:34:16	61.9	10	3.9	2015-09-08	0	2015-08-28	nil.	0	0	3173	-240	-998	645	5	0	0	0	0		4	#VALUE!	9	4
陳○○	17127376	1	Dengue	1.Dengue	E 內分泌電解質 急性肝衰竭 急性腎衰竭	RIC	83	男	1932-10-08	2015-09-02 19:18:56	2015-09-02 19:25:34	28	2015-09-06 00:17:32	71.3		3.2	2015-09-05	1	2015-08-29	2015-08-31	3	0	3997	1833	1508	2446	18	0	0	0	1		5	2	3	4
高○○	17134320	1	1.Severe Dengue with hypovolemic shock and thrombocytopenia 2.Acute hepatitis 3.Acute kidney injury or acute on CKD 4.DM 5.HTN	1.Severe Dengue with hypovolemic shock and thrombocytopenia 2.Acute hepatitis 3.Acute kidney injury or acute on CKD 4.DM 5.HTN	重症登革熱	RIC	72.2	男	1943-07-11	2015-09-04 00:21:37	2015-09-04 00:29:14	20	2015-09-15 12:30:49	71.9		11.5	2015-10-02	0	2015-09-02	2015-09-03	3	0	3981	1990	-884	1696	14	0	0	0	0		2	1	28	11
柯○○	17142563	1		Left frontal and temporal contusional ICH	F 神經 意識狀態改變	3S1		女		2015-09-08 18:45:00	2015-09-08 18:18:57	28	2015-09-13 14:53:41	60	6	4.8	2015-09-13	1	2015-09-03	2015-09-08	2	0	496	2142	1489	1376	11	1	0	0	1		6	5	5	5
林○○	17157650	1	1.Dengue virial infection with septic shock 2.pleural effusion , suspect dengue related 3.acute on chronic kidney disease 4.consciousness drowsy, focus? 5.Marcocytic anemia	1.Dangue fever with shock 2.CKD 3.Liver dyfunction with jaundice 4.marcocytic anemia 5.acute on chronic kidney disease 6.Dangue fever with septic shock 7.consiouness drowsy 8.pneumonia	D 呼吸 呼吸衰竭（非心因性者）	RIC	80.4	男	1935-05-16	2015-09-17 12:21:51	2015-09-23 18:39:44	31	2015-09-30 12:04:25	56.3		6.7	adm	0	2015-09-09	2015-09-14	3	0	1954	1207	948	1370	18	0	3	0	0		15	5	#VALUE!	7
李○○	17174209	1		1.Encephalitis 2. Dengue 3. DM 4.Acute renal failure 5.Hyperkalemia	登革熱	MICU	51.3	男	1964-06-08	2015-09-21 22:38:50	2015-09-21 22:43:17	28	adm	81.1		9.7	adm	0	2015-09-10	2015-09-21	3	1	31	705	686	474	12	0	0	0	0		12	11	#VALUE!	#VALUE!
蔡○○	17181509	1		1.Dengue fever with impending respiratory failure s/p ETT+MV(2015/09/23~) 2.Hypertension	D 呼吸 呼吸衰竭（非心因性者）	MICU	80.1	男	1935-08-24	2015-09-23 22:23:24	2015-09-23 22:25:10	12	2015-10-08	70.1		7.7	adm	0	2015-09-20	2015-09-23	1	0	874	2341	2607	1941	8	0	0	0	0		4	3	#VALUE!	15
姓名	病歷號	flag	入院診斷	入ICU診斷	此次入ICU原因-1	所有ICU單位	年齡	性別	出生日期	入院日期時間	轉入ICU日期時間	入ICU 24 Hr ApachII	轉出ICU時間	體重 - 公斤 (入院)	住院天數	住ICU天數	出院日期	outcome	onset of illness	AKI date	AKI severity/KDIGO	CVVH/HD	Day1 I/O	Day2 I/O	Day 3 I/O	sum of UO	SOFA	DNR	Pre-exist CKD	CPCR	bacteremia/fungemia	備註	D of ICU-onset	D of AKI-onset	hospital stay	住ICU天數
王○○	09292517	1		1.Dengue fever with mild left lung pleura effusion/Dengue hemorrhage fever 2.Hypokalemia 3.Impending Respiratory 4.Septic shock with encephalopathy 5.Acute kidney injury	I 常見原因 休克（非心因性者）	MI2	75.9	女	1939-11-09	2015-09-27 19:58:05	2015-09-30 15:08:52	18	adm	60		1	adm	0	2015-09-27	2015-09-29	3	0	3489	-2669	-707	38	9	0	0	0	1		4	2	#VALUE!	#VALUE!

## Sheet: for Vlookup
姓名	病歷號	住院天數	住ICU天數	出院日期	病歷號	outcome	onset of illness	AKI date	AKI severity/KDIGO	CVVH/HD	Day1 I/O	Day2 I/O	Day 3 I/O	sum of UO	SOFA	DNR	Pre-exist CKD	CPCR	bacteremia/fungemia	備註	D of ICU-onset	D of AKI-onset	hospital stay	住ICU天數
鄧○○○	00233955	2	1.3	2015-09-07	00233955	1	2015-09-03	2015-09-06	3	0	4451	7206	a	5828.5	17	1	3	1	0		3	3	1	1
蔡○○	00317097	11	6.2	2015-09-21	00317097	0	2015-09-10	nil.	0	0	-227	1385	-117	347	3	0	0	0	0		1	#VALUE!	10	6
黃○○○	00340485		4.1	2015-10-10	00340485	0	2015-09-22	2015-09-26	3	0	418	292	1277	662	15	0	3	0	0		6	4	13	9
王○○○	01097496		23	2015-10-07	01097496	0	2015-08-28	2015-09-01	2	1	1290	4071	3895	3085	13	0	0	0	1		5	4	36	23
顏○○○	01175569	2	1	2015-09-20	01175569	1	2015-09-15	2015-09-19	2	0	3007	a	a	3007	18	1	0	0	0		5	4	1	1
黃○○	01189250	21	11.9	2015-09-01	01189250	0	2015-08-09	ESRD	ESRD	1	987	3503	-567	1308	16	0	ESRD	0	0		4	#VALUE!	20	12
趙○○○	01946836	14	9.7	2015-09-12	01946836	1	2015-08-29	2015-09-03	2	1	564	2634	2184	1794	15	0	0	0	0		5	5	12	10
張○○	02093939	2	1.6	2015-09-11	02093939	1	2015-09-06	2015-09-10	1	0	2766	9886	a	6326	19	1	0	1	0		4	4	1	1
王○○○○	02299517	18	9.8	2015-08-17	02299517	1	2015-08-02	2015-08-08	2	1	1474	1578	1808	1620	7	1	0	0	0		6	6	17	9
曾○○	02450436		5	2015-10-07	02450436	0	2015-09-17	ESRD	ESRD	ESRD	-1775	1759	825	270	8	0	ESRD	0	0		8	#VALUE!	13	5
白○○	02722654	7	3.1	2015-09-07	02722654	0	2015-08-24	2015-08-28	2	0	-389	3279	2426	1772	5	0	0	0	1		8	4	6	3
林○○	03758086		9.8	2015-10-05	03758086	1	2015-09-16	2015-09-16	1	0	571	535	-207	300	10	1	0	0	0		3	0	17	10
莫○○	03866255		7.7	2015-10-05	03866255	0	2015-09-07	nil.	0	0	5410	3660	-508	2854	10	0	4	0	0		1	#VALUE!	28	8
黃○○	04047482	3	2.4	2015-09-07	04047482	1	2015-09-01	2015-09-06	3	1	8926	8894	a	8910	17	1	0	0	0		5	5	2	3
劉○○	04519455	3	1.7	2015-09-19	04519455	1	2015-09-13	2015-09-15	3	0	8565	5360	a	6962.5	20	1	4	0	1		5	2	2	2
翁○○	05390228		2	2015-09-24	05390228	0	2015-09-04	nil.	0	0	-415	665	a	125	6	0	0	0	1		4	#VALUE!	17	2
蔡○○	05980502	10	2.2	2015-09-02	05980502	0	2015-08-18	nil.	0	0	-1370	-930	a	-1150	3	0	0	0	0		6	#VALUE!	9	2
潘○○	06407691		12.7	2015-10-09	06407691	0	2015-09-13	2015-09-17	2	0	1914	5893	5317	4375	12	0	0	0	0		6	4	21	15
謝○○	06433711		16.1	adm	06433711	0	2015-08-27	2015-09-01	1	1	2708	3541	6610	4286	13	1	0	0	0		6	5	#VALUE!	16
陳○○○	07149625	7	5.6	2015-09-10	07149625	1	2015-09-02	2015-09-04	3	1	9896	3926	1973	5265	20	0	5	0	1		3	2	6	6
陳○○○	07628312		13.8	2015-09-26	07628312	1	2015-09-12	2015-09-13	1	0	-399	1028	-732	-34	15	1	0	0	0/CoNS		1	1	14	14
葉○○	07993877	2	0.6	2015-09-16	07993877	1	2015-09-12	2015/915	3	0	1401	a	a	1401	20	1	3	1	0		4	#VALUE!	1	1
陳○○	08568412		4.8	2015-09-17	08568412	0	2015-08-30	2015-09-04	3	0	1230	2148	1527	1635	10	0	0	0	0		6	5	13	5
朱○○○	08920236		4.9	2015-09-26	08920236	1	2015-09-19	2015-09-21	2	1	1510	2269	3703	2494	13	0	0	0	1		3	2	4	4
許○○○	09138549	1	0.3	2015-09-18	09138549	1	2015-09-15	2015-09-17	3	0	a	a	a	nil	20	1	4	1	0		3	2	0	1
杜○○	09222163		4.2	adm	09222163	0	2015-09-27	nil.	0	0	2275	455	-263	822	12	0	0	0	0	unknown onset	0	#VALUE!	#VALUE!	#VALUE!
王○○	09292517		1	adm	09292517	0	2015-09-27	2015-09-29	3	0	3489	-2669	-707	38	9	0	0	0	1		4	2	#VALUE!	#VALUE!
林○○	09731930		1	2015-10-03	09731930	1	2015-09-23	2015-09-26	1	0	4105	2030	5718	3951	20	1	4	0	0		8	3	7	3
郭○○	10462768		8.8	2015-09-22	10462768	0	2015-09-03	nil.	0	0	-1509	583	1645	240	3	0	0	0	0		2	#VALUE!	18	9
胡○○	10521927		29.8	adm	10521927	0	2015-08-31	2015-09-01	2	0	-1485	1495	2132	714	12	0	0	0	0		2	1	#VALUE!	37
蔡○○	10962310	9	3	2015-09-01	10962310	0	2015-08-19	nil.	0	0	580	120	-1110	-137	4	0	0	0	0		8	#VALUE!	8	3
伍○○	11399052		6	2015-10-06	11399052	0	2015-09-22	nil.	0	0	-34	-1330	309	-352	4	0	0	0	0		4	#VALUE!	11	7
何○○	11436280		5.2	2015-09-23	11436280	0	2015-09-12	nil.	0	0	-640	-1799	-868	-1102	4	0	0	0	0	NS1(+) only	0	#VALUE!	11	5
兵○○○	11734586	24	13.9	2015-09-19	11734586	0	2015-08-27	nil.	0	0	1000	1952	1648	1533	8	0	0	0	0		1	#VALUE!	23	14
林○	12657668	5	4	2015-08-12	12657668	1	2015-08-05	2015-08-09	1	0	-340	840	2365	955	10	1	0	0	0		4	4	4	4
許○○	12843942		9.8	adm	12843942	0	2015-09-16	2015-09-21	3	0	-1024	-723	-1169	-972	15	0	0	0	0		6	5	#VALUE!	13
吳○○	13205175	24	15.7	2015-09-16	13205175	0	2015-08-21	2015-08-26	1	0	-810	-915	863	-287	6	0	0	0	0		4	5	23	16
黃○○	13444720	8	2.8	2015-09-04	13444720	0	2015-08-23	nil.	0	0	443	947	-980	137	4	0	0	0	0		6	#VALUE!	7	3
盧○○	13536500		1.7	2015-10-01	13536500	0	2015-09-22	2015-09-26	1	0	1835	-1700	a	67.5	3	0	0	0	0		1	4	10	2
劉○○	13785828	9	7.3	2015-08-23	13785828	1	2015-08-10	2015-08-17	2	1	257	3274	4353	2628	13	1	0	0	1		6	7	8	8
吳○○	14316346		12.1	adm	14316346	0	2015-09-17	nil.	0	0	806	2856	1854	1839	5	0	0	0	0		3	#VALUE!	#VALUE!	16
鄭○○	14760574		13.4	adm	14760574	0	2015-09-14	nil.	0	0	1002	2850	2153	2002	11	0	0	0	0		4	#VALUE!	#VALUE!	adm
蔡○○	16385772		8.3	2015-10-08	16385772	0	2015-09-12	2015-09-12	3	1	-461	245	278	21	7	0	5	0	0	IgM(+) only	2	0	25	8
陳○○	17120516		14.9	2015-08-27	17120516	0	2015-08-24	2015-08-27	2	1	2938	4474	2778	3397	14	0	0	0	0		4	3	1	15
陳○○	17124495	10	3.9	2015-09-08	17124495	0	2015-08-28	nil.	0	0	3173	-240	-998	645	5	0	0	0	0		4	#VALUE!	9	4
陳○○	17127376		3.2	2015-09-05	17127376	1	2015-08-29	2015-08-31	3	0	3997	1833	1508	2446	18	0	0	0	1		5	2	3	4
高○○	17134320		11.5	2015-10-02	17134320	0	2015-09-02	2015-09-03	3	0	3981	1990	-884	1696	14	0	0	0	0		2	1	28	11
柯○○	17142563	6	4.8	2015-09-13	17142563	1	2015-09-03	2015-09-08	2	0	496	2142	1489	1376	11	1	0	0	1		6	5	5	5
林○○	17157650		6.7	adm	17157650	0	2015-09-09	2015-09-14	3	0	1954	1207	948	1370	18	0	3	0	0		15	5	#VALUE!	7
李○○	17174209		9.7	adm	17174209	0	2015-09-10	2015-09-21	3	1	31	705	686	474	12	0	0	0	0		12	11	#VALUE!	#VALUE!
蔡○○	17181509		7.7	adm	17181509	0	2015-09-20	2015-09-23	1	0	874	2341	2607	1941	8	0	0	0	0		4	3	#VALUE!	15

## Sheet: excluded
高○○	05024244	1.Suspect AIDP 2.Previous Dengue fever history	1.Suspect AIDP 2.Previous Dengue fever history	F 神經 肌無力症或急性發炎性脫髓鞘性末梢神經病變合併呼吸衰竭，吞嚥困難，或不能走路而須作血漿交換術的患者	3S2	53.4	男	1962-03-20	2015-07-31 21:17:38	2015-08-02 17:48:00	9	2015-09-02 14:03:48	84	40	30.8	2015-09-08	0	2015-07-19	prior dengue			172	658	134
陳○○	13754986		1.Severe pneumonia with respiartory failure, cauese?(suspected ARDS) 2.Hemoptysis and tarry stool, suspected Dengue fever with hemorrhagic change, since 08/21 3.Acute epiglottitis 4.Lung cancer, RUL, squamos cell carcinoma, MD~PD, 3.5cm, pT1bN0M0...	D 呼吸 肺炎 D 呼吸 呼吸衰竭（非心因性者）	MICU	74.6	男	1941-02-12	2015-08-31 14:17:22	2015-09-10 10:02:07	10	2015-09-15 19:56:08	74.8	22	5.4	2015-09-21	0	excluded??				525	651	214
王○○	07303810	1.Acute respiratory failure 2.Pneumonia 3.Recent Dengue 4.Shock	1.Acute respiratory failure 2.Pneumonia 3.Recent Dengue 4.Shock	D 呼吸 呼吸衰竭（非心因性者）	RIC	74.9	男	1940-11-16	2015-09-26 13:27:18	2015-09-26 13:32:23	17		51		5		0	Prior dengue				1557	2302	338
徐○○○	17181693	1.Other pulmonary embolism and i 2.Diverticulosis of colon (witho 3.Other dyspnea and respiratory 4.Unspecified septicemia 5.Dengue 6.Hyperpotassemia 7.Hemorrhage of gastrointestinal	1.Other pulmonary embolism and i 2.Diverticulosis of colon (witho 3.Other dyspnea and respiratory 4.Unspecified septicemia 5.Dengue 6.Hyperpotassemia 7.Hemorrhage of gastrointestinal	D 呼吸 急性肺栓塞	MI2	56	女	1959-09-24	2015-09-24 15:19:38	2015-09-24 15:22:28	36		65.7		7	adm	0	2015-09-12	2015-09-23	2	0	2410	1577	648	13	0	0	0	0	post-dengue	12.6406
蘇○○	16364985		: 1. Acute respiratory failure, s/p ETT+ MV 2. Severe dengue fever 3. Hypertension	登革熱	MICU	73.1	男	1942-09-23	2015-09-26 16:08:14	2015-09-26 16:12:39	14		70.4		5	2015-10-08	0	2015-09-17	nil.	0	0	1340	97	-244	9	0	0	0	0	2015-09-17	10
蔡○○○	MICU	MICU	MICU			83.3	女	05735260	#N/A	I20150029696	1932-04-17	2015-07-29 19:30:13	2015-07-31 14:07:09		1.Susp 2nd myocardial infarction due to respiratory distress and sepsis, with pulmonary edema with respiratory failure, cardiogenic shock and new onset LBBB s/p ETT+MV (2015/07/31~) 2.Influenza A, with right lower lobe pneumonia 3.Diabetes mellitus ...	呼吸衰竭（非心因性者）	24	2015-08-09 02:59:59		43.4	43	8.5	2015-09-09	轉出	RCC	否	否	改門診治療	2015-10-15	2015-09-12
蔡○○○	MICU	MICU	MICU			83.4	女	05735260	#N/A	I20150029696	1932-04-17	2015-07-29 19:30:13	2015-08-11 15:32:16		1.Secondary myocardial infarction due to respiratory distress and sepsis, with pulmonary edema with respiratory failure, cardiogenic shock and new onset LBBB s/p ETT+MV (2015/07/31~8//7)2.Influenza A, with right lower lobe pneumonia3.Diabetes mellitus4...	C 心血管 心律不整 I 常見原因 敗血症	29	2015-08-24 14:49:23		45.2	43	13	2015-09-09	轉出	一般病房	否	否	改門診治療	2015-10-15	2015-09-12
孫○○	MI2	MI2	MI2		成人	66.9	男	05813045	#N/A	I20150032184	1948-10-04	2015-08-15 07:59:49	2015-08-15 08:03:09		Bronchiectasis with acute exacerbation Fever Head injury, unspecified Other open wound of scalp, without mention of complication	肺炎	18	2015-08-22 11:50:01		45.8	8	7.1	2015-08-22	出院MBD		否	否	改門診治療	2015-10-05	2015-09-19
孫○○	MICU	MICU	MICU			67	男	05813045	#N/A	I20150038910	1948-10-04	2015-09-30 17:21:46	2015-09-30 17:24:14		1. Bronchiectasis with acute exacerbation 2. NPC s/p CCRT with chronic respiratory failure s/p tracheostomy and mechanical ventilation support 3. Diabetes mellitus, type 2 4. Hiatal hernia with GERD s/p Jejunostomy 5. Hypothyroidism 6. Chronic...	D 呼吸 肺炎	19	2015-10-06 21:48:52				6.2		轉出	RCC	否	否		2015-10-05	2015-09-19
王○○	RIC	RIC	RIC	謝志成	成人	74.9	男	07303810	#N/A	I20150038307	1940-11-16	2015-09-26 13:27:18	2015-10-07 13:42:48		1.HCAP, RLL, with septic shock and respiratory failure s/p ETT+MV (9/25~9/29) and re-intubation (10/06~) 2.DM 3.HTN 4.Old stroke with right hemiparalysis 5.Recent dengue fever 6.Non sustained ventricular tachycardia 7.Massive right side...	1.HCAP, RLL, with septic shock and respiratory failure s/p ETT+MV (9/25~9/29) and re-intubation (10/06~) 2.DM 3.HTN 4.Old stroke with right hemiparalysis 5.Recent dengue fever 6.Non sustained ventricular tachycardia 7.Massive right side...	12	2015-10-13 16:28:49		47.9		6.1		轉出	一般病房	否	否		2015-10-01	2015-09-23
吳○○	CCU	CCU	CCU		成人	66.1	男	07439490	#N/A	I20150031708	1949-08-01	2015-08-12 11:28:33	2015-08-19 11:24:56		心律不整	C 心血管 心律不整	19	2015-08-21 11:29:00		69.5	20	2	2015-08-31	轉出	一般病房	否	否	改門診治療	2015-09-19	2015-08-31
鄧○○	CCU	CCU	CCU			49.5	女	16623821	#N/A	I20150027981	1966-02-15	2015-07-18 14:35:39	2015-07-18 14:39:03		VT	C 心血管 心律不整	20	2015-08-20 12:01:32		52	42	32.9	2015-08-28	轉出	一般病房	否	否	改門診治療	2015-10-15	2015-09-30
鄧○○	CCU	CCU	CCU		成人	49.7	女	16623821	#N/A	I20150041036	1966-02-15	2015-10-15 14:26:43	2015-10-15 17:55:01		CHF	C 心血管 其他心臟危症				48.3		0.9				否	否		2015-10-15	2015-09-30
鄭○○	3S3	3S3, 3S3	3S3		成人	72.4	男	17054316	#N/A	I20150033269	1943-04-15	2015-08-23 12:58:28	2015-08-25 13:32:48		Severe MR	A1.常規手術 常規手術（心臟血管手術）	20	2015-09-22 21:56:40		63		28.3		轉出	RCC	否	否		2015-08-23	2015-08-13
鄭○○	3S1	RIC, 3S1	RIC	羅傳堯	成人	72.5	男	17054316	#N/A	I20150033269	1943-04-15	2015-08-23 12:58:28	2015-09-29 06:14:51	1.Heart disease, unspecified 2.Mitral valve disorders 3.Aortic valve disorders	1.Severe MR 2.Moderate AR 3.Valvular heart disease with severe MR and moderate AR 4.Mitral valve repair with ring annuloplasty on 2015/08/25	D 呼吸 吸入性肺炎	14	2015-10-09 14:07:00		60.4		10.3		轉出	一般病房	否	否		2015-08-23	2015-08-13
余○○○	MI2	MI2	MI2			72.2	女	17078204	#N/A	I20150030649	1943-06-28	2015-08-05 12:58:01	2015-08-11 15:47:18		1.Pulmonary embolism, complicated with shock 2.Hyperglycemic hyperosmolar state, suspect infection, poor control or PE related 3.Suspect aspiration pneumonia 4.Hypernatremia 5.Hypokalemia 6.Acute kidney injury 7.Interstitial lung disease,...	Pulmonary embolism	13	2015-08-14 14:23:25			21	2.9	2015-08-25	轉出	一般病房	否	否	改門診治療	2015-10-08	2015-08-25
余○○○	MI2	MI2	MI2			72.3	女	17078204	#N/A	I20150040086	1943-06-28	2015-10-08 14:58:09	2015-10-08 14:58:46		Pneumonia, organism unspecified Urinary tract infection, site not specified Acute respiratory failure Dengue Embolism and thrombosis of other specified veins Fever Diabetes mellitus without mention of complication, Type II [non-insulin...	D 呼吸 肺炎				54		8				否	否		2015-10-08	2015-08-25
陳○○	RIC	RIC	RIC	陳昌文	成人	80.9	女	17120516	1	I20150033894	1934-10-29	2015-08-27 12:24:10	2015-09-12 14:04:05	1.Dengue 2.Thrombocytopenia 3.Elevated of liver enzyme 4.Diabetes mellitus type II 5.Essential hypertension	1.Dengue 2.Thrombocytopenia 3.Elevated of liver enzyme 4.Diabetes mellitus type II 5.Essential hypertension	D 呼吸 呼吸衰竭（非心因性者）	14	2015-09-24 16:15:54		63.4		12.1		轉出	RCC	否	否
魯○○	CCU	CCU	CCU		成人	58.6	男	17167789	#N/A	I20150038196	1957-03-09	2015-09-25 12:55:43	2015-09-25 19:25:23	CHF with AE	CHF with AE	呼吸喘	23	2015-09-29 17:36:59		86.7		3.9		轉出	一般病房	否	否		2015-09-25	2015-09-21
魯○○	CCU	CCU	CCU		成人	58.6	男	17167789	#N/A	I20150038196	1957-03-09	2015-09-25 12:55:43	2015-10-02 14:04:58		1、CHF	C 心血管 其他心臟危症	16	2015-10-10 14:52:07		84.5		8		轉出	一般病房	否	否		2015-09-25	2015-09-21
陳○○	10422122	0		BRAIN TUMOR	A1.常規手術 常規手術（開顱手術）	3S1	79	男	1936-08-10	2015-07-09 13:44:10	2015-07-13 13:08:37	27	2015-07-15 14:37:44	55.3	#N/A	#N/A	#N/A	#N/A	#N/A	#N/A	#N/A	#N/A	#N/A	#N/A	#N/A	#N/A	#N/A	#N/A	#N/A	#N/A	#N/A	#N/A	#N/A	非登革住加護病房
吳○	06483321	#N/A	1.Hemorrhage of gastrointestinal 2.Diabetes mellitus without ment	1.Hemorrhage of gastrointestinal 2.Diabetes mellitus without ment	I 常見原因 大量消化道出血 I 常見原因 休克（非心因性者）	MI2	77.3	女	1938-04-07	2015-07-15 06:43:43	2015-07-15 06:43:57	14	2015-07-28 11:56:53	65.9	#N/A	#N/A	#N/A	#N/A	#N/A	#N/A	#N/A	#N/A	#N/A	#N/A	#N/A	#N/A	#N/A	#N/A	#N/A	#N/A	#N/A	#N/A	#N/A	#N/A
郭○○	12860766	#N/A		1.Periphreal arterial occlysive disease with critical limb ischemia and chronic wound s/p successful	C 心血管 PTCA (CAD/1VD-LAD)	MICU	62	男	1953-07-19	2015-07-15 14:47:08	2015-07-16 17:53:31	21	2015-07-18 12:20:59	63	#N/A	#N/A	#N/A	#N/A	#N/A	#N/A	#N/A	#N/A	#N/A	#N/A	#N/A	#N/A	#N/A	#N/A	#N/A	#N/A	#N/A	#N/A	#N/A	#N/A
李○○	08354329	#N/A		.Left parietal compressive skull fracture with sagital sinus compression and suspected poor drainage.	A1.常規手術 常規手術（開顱手術）	3S1	23.7	男	1991-12-05	2015-07-24 23:41:25	2015-07-29 14:01:20	8	2015-07-30 11:14:29	76.7	#N/A	#N/A	#N/A	#N/A	#N/A	#N/A	#N/A	#N/A	#N/A	#N/A	#N/A	#N/A	#N/A	#N/A	#N/A	#N/A	#N/A	#N/A	#N/A	#N/A
黃○○	09225015	#N/A		1.NSTEMI with acute pulmonary edema	1.NSTEMI with acute pulmonary edema	MICU	60.6	男	1955-01-07	2015-07-31 20:16:05	2015-07-31 20:18:00	6	2015-08-04 15:53:51	62.9	#N/A	#N/A	#N/A	#N/A	#N/A	#N/A	#N/A	#N/A	#N/A	#N/A	#N/A	#N/A	#N/A	#N/A	#N/A	#N/A	#N/A	#N/A	#N/A	#N/A
高○○	05024244	#N/A	1.Suspect AIDP 2.Previous Dengue fever history	1.Suspect AIDP 2.Previous Dengue fever history	F 神經 肌無力症或急性發炎性脫髓鞘性末梢神經病變合併呼吸衰竭，吞嚥困難，或不能走路而須作血漿交換術的患者	3S2	53.4	男	1962-03-20	2015-07-31 21:17:38	2015-08-02 17:48:00	9	2015-09-02 14:03:48	84	#N/A	#N/A	#N/A	#N/A	#N/A	#N/A	#N/A	#N/A	#N/A	#N/A	#N/A	#N/A	#N/A	#N/A	#N/A	#N/A	#N/A	#N/A	#N/A	prior dengue --> AIDP
丁○○	05701188	#N/A		left MCA territory infraction s/p rt-PA on 12:33, 8/9	F 神經 病情不穩定且需積極治療之進行性腦中風，或接受腦血栓溶解劑治療的腦梗塞患者	MI2	23.6	男	1991-12-26	2015-08-09 13:13:18	2015-08-09 13:15:53	14	2015-08-12 13:47:39	74.4	#N/A	#N/A	#N/A	#N/A	#N/A	#N/A	#N/A	#N/A	#N/A	#N/A	#N/A	#N/A	#N/A	#N/A	#N/A	#N/A	#N/A	#N/A	#N/A	非登革住加護病房
陳○○	00126726	#N/A	1.Pneumonia 2.Reflux esophagitis, LA grade A 3.Right patella transverse fracture statu post open reduction and internal fixation with circlage wire and transosseous suture 4.Hypertension 5.Benigh prostate hypertrophy	1.Pneumonia 2.Reflux esophagitis, LA grade A 3.Right patella transverse fracture statu post open reduction and internal fixation with circlage wire and transosseous suture 4.Hypertension 5.Benigh prostate hypertrophy 6.Chronic obstructive...	常規手術（呼吸系手術）	RIC	78.4	男	1937-04-14	2015-08-28 20:04:56	2015-09-01 14:01:32	16	2015-09-03 14:55:54	67.3	2015-09-12	#N/A	#N/A	#N/A	#N/A	#N/A	#N/A	#N/A	#N/A	#N/A	#N/A	#N/A	#N/A	#N/A	#N/A	#N/A	#N/A	#N/A	#N/A	排除登格熱
楊○○	17138513	#N/A		NSTEMI	C 心血管 非ST上升急性心肌梗塞	CCU	73.8	女	1941-12-10	2015-09-06 15:09:47	2015-09-06 15:17:15	15	2015-09-15 08:30:53	54.2	2015-09-22	0	#N/A	#N/A	#N/A	#N/A	#N/A	#N/A	#N/A	#N/A	#N/A	#N/A	#N/A	#N/A	#N/A	#N/A	#N/A	#N/A	#N/A	排除登格熱
陳○○	13754986	#N/A		1.Severe pneumonia with respiartory failure, cauese?(suspected ARDS) 2.Hemoptysis and tarry stool, suspected Dengue fever with hemorrhagic change, since 08/21 3.Acute epiglottitis 4.Lung cancer, RUL, squamos cell carcinoma, MD~PD, 3.5cm, pT1bN0M0...	D 呼吸 肺炎 D 呼吸 呼吸衰竭（非心因性者）	MICU	74.6	男	1941-02-12	2015-08-31 14:17:22	2015-09-10 10:02:07	10	2015-09-15 19:56:08	74.8	#N/A	#N/A	#N/A	#N/A	#N/A	#N/A	#N/A	#N/A	#N/A	#N/A	#N/A	#N/A	#N/A	#N/A	#N/A	#N/A	#N/A	#N/A	#N/A	#N/A
余○○	02714107	#N/A	1.Pneumonia with septic shock and respiratory failure status post MV+ETT(2015/09/15~) 2.Hypovolemic shock 3.Possible urinary tract infection 4.Acute kidney injury, sepsis and hypovolemia related 5.Hypertension 6.DM 7.COPD 8.osteoporosis ...	1.Pneumonia with septic shock and respiratory failure status post MV+ETT(2015/09/15~) 2.Hypovolemic shock 3.Possible urinary tract infection 4.Acute kidney injury, sepsis and hypovolemia related 5.Hypertension 6.DM 7.COPD 8.osteoporosis ...	呼吸衰竭（非心因性者）	RIC	78.2	女	1937-07-24	2015-09-18 12:58:01	2015-09-18 13:02:47	27	2015-10-07 21:31:18	46.7	#N/A	#N/A	#N/A	#N/A	#N/A	#N/A	#N/A	#N/A	#N/A	#N/A	#N/A	#N/A	#N/A	#N/A	#N/A	#N/A	#N/A	#N/A	#N/A	#N/A
吳○○	13664173	#N/A		C 心血管 PTCA	C 心血管 PTCA	CCU	59.9	女	1955-12-03	2015-09-20 13:18:35	2015-09-24 09:46:37	17	2015-09-25 17:09:07	44	#N/A	#N/A	#N/A	#N/A	#N/A	#N/A	#N/A	#N/A	#N/A	#N/A	#N/A	#N/A	#N/A	#N/A	#N/A	#N/A	#N/A	#N/A	#N/A	排除登格熱
黃○○○	17176593	#N/A	1.Pleurisy 2.Suspect lung cancer with lymphadenopathy and brain metastasis 3.Hyponatremia 4.Respiratory failure s/p ETT+MV(2015/09/23~) 5.Anemia, unspecified	1.Pleurisy 2.Suspect lung cancer with lymphadenopathy and brain metastasis 3.Hyponatremia 4.Respiratory failure s/p ETT+MV(2015/09/23~) 5.Anemia, unspecified	D 呼吸 呼吸衰竭（非心因性者）	RIC	60.6	女	1955-03-13	2015-09-24 14:17:00	2015-09-24 14:22:13	25	2015-10-03 17:35:03	48.2	#N/A	#N/A	#N/A	#N/A	#N/A	#N/A	#N/A	#N/A	#N/A	#N/A	#N/A	#N/A	#N/A	#N/A	#N/A	#N/A	#N/A	#N/A	#N/A	#N/A
徐○○○	17181693	#N/A	1.Other pulmonary embolism and i 2.Diverticulosis of colon (witho 3.Other dyspnea and respiratory 4.Unspecified septicemia 5.Dengue 6.Hyperpotassemia 7.Hemorrhage of gastrointestinal	1.Other pulmonary embolism and i 2.Diverticulosis of colon (witho 3.Other dyspnea and respiratory 4.Unspecified septicemia 5.Dengue 6.Hyperpotassemia 7.Hemorrhage of gastrointestinal	D 呼吸 急性肺栓塞	MI2	56	女	1959-09-24	2015-09-24 15:19:38	2015-09-24 15:22:28	36		65.7	#N/A	#N/A	#N/A	#N/A	#N/A	#N/A	#N/A	#N/A	#N/A	#N/A	#N/A	#N/A	#N/A	#N/A	#N/A	#N/A	#N/A	#N/A	#N/A	Dengue (+), but admitted for PPU
王○○	07303810	0	1.Acute respiratory failure 2.Pneumonia 3.Recent Dengue 4.Shock	1.Acute respiratory failure 2.Pneumonia 3.Recent Dengue 4.Shock	D 呼吸 呼吸衰竭（非心因性者）	RIC	74.9	男	1940-11-16	2015-09-26 13:27:18	2015-09-26 13:32:23	17	2015-10-01 15:04:37	51	#N/A	#N/A	#N/A	#N/A	#N/A	#N/A	#N/A	#N/A	#N/A	#N/A	#N/A	#N/A	#N/A	#N/A	#N/A	#N/A	#N/A	#N/A	#N/A	#N/A
蘇○○	17190591	#N/A		1.OHCA, s/p CPCR 7 min with ROSC and intubation mechanical ventilation on 09/28 2.Congestive heart failure 3.left DM foot with tissue loss 4.Diabetes mellitus	C 心血管 心臟停止	MI2	59	男	1956-10-10	2015-09-28 22:49:57	2015-09-28 22:54:06	24	2015-10-16 11:44:32	70.5	#N/A	#N/A	#N/A	#N/A	#N/A	#N/A	#N/A	#N/A	#N/A	#N/A	#N/A	#N/A	#N/A	#N/A	#N/A	#N/A	#N/A	#N/A	#N/A	排除登格熱
陳○○	06455399	#N/A		Aortic dissection type A	C 心血管 急性主動脈剝離、破裂及血腫	CCU, 3S3	57.3	女	1958-06-25	2015-09-30 19:16:52	2015-09-30 19:19:30	17	2015-10-08 14:09:19	51.4	#N/A	#N/A	#N/A	#N/A	#N/A	#N/A	#N/A	#N/A	#N/A	#N/A	#N/A	#N/A	#N/A	#N/A	#N/A	#N/A	#N/A	#N/A	#N/A	排除登格熱
范○○	16134733	#N/A		1.Multiple myeloma, without ment 2.Influenza with pneumonia 3.Unspecified septicemia 4.Shock, unspecified 5.Bacteremia 6.Coronary atherosclerosis of na 7.Nephritis and nephropathy, not	1.Multiple myeloma, without ment 2.Influenza with pneumonia 3.Unspecified septicemia 4.Shock, unspecified 5.Bacteremia 6.Coronary atherosclerosis of na 7.Nephritis and nephropathy, not	MI2	76.9	男	1938-11-26	2015-10-05 19:46:36	2015-10-05 19:49:25	37		69.5	#N/A	#N/A	#N/A	#N/A	#N/A	#N/A	#N/A	#N/A	#N/A	#N/A	#N/A	#N/A	#N/A	#N/A	#N/A	#N/A	#N/A	#N/A	#N/A	排除登格熱
楊○○	14594348	#N/A		C4/C5 C5/C6discectomy	A1.常規手術 常規手術（頸椎脊髓手術）	3B1	39.9	女	1975-11-06	2015-10-06 16:32:04	2015-10-07 15:30:03	3	2015-10-08 14:02:01	47	#N/A	#N/A	#N/A	#N/A	#N/A	#N/A	#N/A	#N/A	#N/A	#N/A	#N/A	#N/A	#N/A	#N/A	#N/A	#N/A	#N/A	#N/A	#N/A	#N/A
余○○	05769876	#N/A		Left ICA severe stenosis	C 心血管 primary PTCA	CCU	66.7	男	1949-02-15	2015-10-07 14:33:57	2015-10-08 10:27:18	10	2015-10-09 11:18:26	72.8	#N/A	#N/A	#N/A	#N/A	#N/A	#N/A	#N/A	#N/A	#N/A	#N/A	#N/A	#N/A	#N/A	#N/A	#N/A	#N/A	#N/A	#N/A	#N/A	非登革住加護病房
曹○○○	06814821	#N/A		Junctional Bradycardia	C 心血管 心律不整	CCU	78.5	女	1937-04-25	2015-10-10 16:59:49	2015-10-10 17:04:48	22	2015-10-12 14:20:12	55	#N/A	#N/A	#N/A	#N/A	#N/A	#N/A	#N/A	#N/A	#N/A	#N/A	#N/A	#N/A	#N/A	#N/A	#N/A	#N/A	#N/A	#N/A	#N/A	排除登格熱
黃○○	02066277	#N/A	1.Suspect aspiration pneumonia with respiratory failure s/p ETT+MV 2.Pulmonary edema and right pleural effusion with respiratory failure s/p ETT+ MV(2015/10/11~) 3.Septic shock 4.Intra-abdominal tumor, suspect lymphoma 5.Acute kidney injury	1.Pulmonary edema and right pleural effusion with respiratory failure s/p ETT+ MV(2015/10/11~) 2.Septic shock 3.Acute kidney injury 4.Intra-abdominal tumor, suspect lymphoma 5.Hypertension	呼吸衰竭（非心因性者） 敗血症	MICU	79.1	女	1936-09-15	2015-10-02 11:30:48	2015-10-12 15:55:25	14		59.2	#N/A	#N/A	#N/A	#N/A	#N/A	#N/A	#N/A	#N/A	#N/A	#N/A	#N/A	#N/A	#N/A	#N/A	#N/A	#N/A	#N/A	#N/A	#N/A	排除登格熱
周○○	00753192	#N/A		STEMI	C 心血管 primary PTCA	CCU	63.8	男	1952-01-26	2015-10-12 16:11:23	2015-10-12 16:15:34	18	2015-10-15 13:34:24	71.6	#N/A	#N/A	#N/A	#N/A	#N/A	#N/A	#N/A	#N/A	#N/A	#N/A	#N/A	#N/A	#N/A	#N/A	#N/A	#N/A	#N/A	#N/A	#N/A	排除登格熱
吳○○	11108859	#N/A	1.Pneumonia, organism unspecifie 2.Other dyspnea and respiratory distress 3.Fever	1. Pneumonia or lung abscess 2. Dysphagia, suspect esophagia cancer related post gastrostomy 3. Esophageal cancer 4. Anemia	常規手術（其他）	RIC	54.6	男	1961-03-27	2015-09-27 16:22:03	2015-10-13 15:08:24	10	2015-10-15 19:10:49	47.3	#N/A	#N/A	#N/A	#N/A	#N/A	#N/A	#N/A	#N/A	#N/A	#N/A	#N/A	#N/A	#N/A	#N/A	#N/A	#N/A	#N/A	#N/A	#N/A	排除登格熱
王○○	14929044	0	1.Dengue 2.Sepsis shock 3.DM type2 4.Hypertension 5.ESRD QW1.3.5	1.Dengue 2.Sepsis shock 3.DM type2 4.Hypertension 5.ESRD QW1.3.5	D 呼吸 肺炎	RIC	52.3	男	1963-06-28	2015-09-08 11:59:17	2015-10-03 18:58:26	21	2015-10-11 15:15:55	69.1	adm	0											ESRD							排除登格熱
黄○○○	11536818	0	1.OHCA (asystole) s/p CPCR x12min with ROSC 2.Chronic kidney disease 3.Diabetes mellitus 4.Hypertension 5.Scaral pressure sore 6.Parkinsonism in bedridden and totally dependent status 7.Recent Dengue	1.OHCA (asystole) s/p CPCR x12min with ROSC 2.Chronic kidney disease 3.Diabetes mellitus 4.Hypertension 5.Scaral pressure sore 6.Parkinsonism in bedridden and totally dependent status 7.Recent Dengue	I 常見原因 CPCR 後	RIC	77.1	女	1938-10-01	2015-10-05 07:41:39	2015-10-05 07:42:22	38	2015-10-14 15:31:30	44.6	2015-10-14	1										1								recent dengue
李○○	13131528	0	1.Pneumonia, organism unspecifie 2.Chronic airways obstruction, n 3.Other dyspnea and respiratory 4.Fever 5.Dengue	1.Bilateral pneumonia in progression with respiratory failure s/p endotracheal intubation (2015/10/4-) 2.Chronic obstructive pulmonary disease with acute exacerbation 3.Hypertension 4.Coronary artery disease / 2-vessel-disease s/p coronary...	D 呼吸 呼吸衰竭（非心因性者）	RIC	75.9	男	1939-12-08	2015-09-26 12:29:10	2015-10-06 15:46:57	22	2015-10-16 14:08:24	56.4																				排除登格熱
歐○○	14314654	0	1.Dengue 2.Other disorders of muscle, lig 3.Disorders of calcium metabolis 4.Acute renal failure, unspecifi 5.Volume depletion 6.Rash and other nonspecific ski 7.Diabetes mellitus without ment 8.Thrombocytopenia, unspecified	1.Suspect aspiration pneumonia s/p ETT + MV (2015/10/11~), bilateral pneumonia patch, S/C: Streptococcus agalactiae, Staphylococcus aureus, Pseudomonas aeruginosa 2.Suspect rhabdomyolysis 3.Dengue fever with thrombocytopenia and hemoconcentation 4...	D 呼吸 呼吸衰竭（非心因性者）	RIC	72.1	男	1943-09-27	2015-10-03 14:10:35	2015-10-12 15:50:26	31	adm	56	adm	0	2015-09-25	2015-10-12	2	0														recent dengue
蘇○○	16364985	0		: 1. Acute respiratory failure, s/p ETT+ MV 2. Severe dengue fever 3. Hypertension	登革熱	MICU	73.1	男	1942-09-23	2015-09-26 16:08:14	2015-09-26 16:12:39	14	2015-10-02 15:37:41	70.4	2015-10-08	0	2015-09-17	nil.	0	0	0	1340	97	-244	398	9	0	0	0	0		Recent dengue		9	nil	12	6	800	1570	2020	1463	exclude??
莫○○	03866255	1		1.Shock, suspect Dengue shock syndrome or septic shock 2.Right leg cellulitis 3.Acute on CKD 4.r/o Dengue fever 5.Rheumatoid arthritis 6.Essential hypertension	D 呼吸 休克（非心因性者） 呼吸衰竭（非心因性者）	RIC	72.8	男	1942-11-22	2015-09-07 22:00:55	2015-09-07 22:06:24	29	2015-09-15 15:36:25	58.8	2015-10-05	0	2015-09-07	nil.	0	0	0	5410	3660	-508	2854	10	0	4	0	0		IgM	IgM(+) only	0	nil	28	8	190	700	3420	1437	exclude??
侯○○	00711796	0	1.dangue fever with thrombocytopenia 2.AKI 3.acute hepatitis 4.DM 5.HTN 6.metabolic acidosis	1.dangue fever with thrombocytopenia 2.AKI 3.acute hepatitis 4.DM 5.HTN 6.metabolic acidosis	K 併發症 觀察生命徵象	MICU	74.1	男	1941-07-18	2015-07-28 14:43:59	2015-07-28 14:33:01	21	2015-08-06 13:55:28	72.4	2015-09-03	0	2015-07-22	2015-07-28	3	0	3	130	-1101	-33.9	-335	12	0	3	0	0		外院	CDAD(-)	6	6	37	9	1050	3280	3380	2570	考慮排除

## Sheet: MV
姓名	病歷號	入院日期時間	轉入ICU日期時間	記錄時間	marker	Ventilator Day	E.T./Trach Size (RT)
胡○○	10521927	42248.8	42248.8	42283.4	1.05642e+07	36	E7.5
李○○	17174209	42268.9	42268.9	42300.1	1.72165e+07	33	E7.5
鄭○○	14760574	42265.2	42265.2	42286.4	1.48028e+07	22	E7.5
杜○○	09222163	42274.4	42274.4	42294.1	9.26444e+06	21	E7.5
歐○○	02717279	42279.5	42280.4	42297.1	2.75956e+06	18	E7.5
陳○○○	07628312	42259.6	42259.6	42273.1	7.67057e+06	17
王○○○	01097496	42248.5	42248.5	42265.1	1.13974e+06	17
姚○○	08737477	42245.2	42245.2	42259.4	8.77972e+06	15	E7.5
兵○○○	11734586	42243.6	42243.6	42257.1	1.17768e+07	15
吳○○	14316346	42264.8	42266.6	42280.1	1.43586e+07	15	T7.5
蔡○○	17181509	42270.9	42270.9	42284.4	1.72238e+07	15	E7.5
孫○○	05813045	42262.6	42262.6	42266.1	5.85531e+06	14	Ext T8.0
陳○○	17120516	42243.5	42243.5	42256.1	1.71628e+07	14	E7.5
潘○○	06407691	42265.9	42265.9	42277.4	6.44996e+06	14	E7.5
吳○○	13205175	42240.8	42240.8	42254.1	1.32474e+07	12	E7.5
許○○	12843942	42268.8	42268.8	42279.4	1.28862e+07	12	E7.5
陳○○	03946117	42280.6	42280.6	42285.1	3.9884e+06	12	Bivona T7.0
吳○○	07439490	42266.7	42272.6	42283	7.48176e+06	12	E7.5
黃○○	01189250	42228.7	42228.8	42238.4	1.23148e+06	11	E7.5
趙○○○	01946836	42246.9	42249.7	42259	1.98909e+06	11
伍○○	11399052	42272.6	42272.6	42279.1	1.14413e+07	10
林○○	03758086	42265.8	42265.8	42272.4	3.80035e+06	9	E7.5
謝○○	06433711	42247.7	42248.6	42259.1	6.47596e+06	9
黃○○○	00340485	42274.5	42274.5	42282.1	382760	9	E7.5
王○○○○	02299517	42216.5	42224.1	42233.1	2.34174e+06	8	E7.5
劉○○	13785828	42231.5	42232	42239.1	1.38281e+07	8	E7.5
李○○○	09451113	42288.5	42288.5	42295.4	9.4934e+06	8	E7.5
蔡○○	16385772	42260.6	42260.6	42266.1	1.6428e+07	8	E7.5
黃○○○	17214981	42291.6	42291.6	42297.1	1.72573e+07	7	E7.5
陳○○○	07149625	42251.7	42251.7	42257.1	7.19188e+06	7	E7.5
王○○	03066398	42278.6	42278.6	42284.1	3.10868e+06	7	E7.5
朱○○○	08920236	42269	42269	42273.1	8.96251e+06	6	E7.5
林○○	17157650	42264.5	42270.8	42275.1	1.71999e+07	6	E7.5
林○○	06115927	42279.7	42279.7	42283.4	6.15821e+06	6	E7.5
何○○	11436280	42259.5	42259.5	42263	1.14785e+07	5	E7.5
劉○○	04519455	42264.8	42264.8	42266.1	4.56172e+06	5	E7.5
柯○○	17142563	42255.8	42255.8	42260.1	1.71848e+07	5	E7.0
曾○○	02450436	42271.8	42271.7	42275.1	2.49271e+06	5
陳○○	00161485	42279.6	42279.6	42281.1	203765	5
蔡○○	09260020	42280.8	42281.5	42285.4	9.3023e+06	5	E7.5
高○○	17134320	42251	42251	42257.4	1.71766e+07	4	E7.5
林○	12657668	42224.9	42224.9	42228.1	1.26999e+07	3	E7.5
陳○○	17127376	42249.8	42249.8	42252.1	1.71696e+07	3	E7.5
葉○○	07993877	42262.8	42262.8	42263.1	8.03614e+06	3	E7.5
黃○○	04047482	42252.6	42252.6	42254.1	4.08973e+06	3	E7.5
鄧○○○	00233955	42253	42253	42254.1	276208	3	E7.5
張○○	02093939	42257.1	42257.1	42258.1	2.1362e+06	2	E7.5
顏○○○	01175569	42266.7	42266.7	42267	1.21784e+06	2	E7.5
林○○	09731930	42273.7	42277.6	42280.1	9.77421e+06	2	E8.0
李○○	07012843	42279.7	42280.5	42281.1	7.05512e+06	2	E7.5
陳○○	08506586	42283.8	42283.8	42284	8.54887e+06	2
許○○○	09138549	42265.4	42265.4	42265.4	9.18081e+06	1	E7.5
沈○○	17215387	42292.6	42292.6	42292.6	1.72577e+07	1	E7.5

## Sheet: PT
姓名	病歷號	入院日期時間	轉入ICU日期時間	檢驗時間	PT	APTT	marker	PT	APTT
蔡○○	05980502	2015-08-24 10:03:09	2015-08-24 10:04:05	2015-08-23 13:21:00	10.7	50	6.02274e+06	10.7	50
黃○○○	17214981	2015-10-14 13:50:20	2015-10-14 13:51:24	2015-10-13 22:37:00	11.2	50.8	1.72573e+07	11.2	50.8
林○○	06115927	2015-10-02 15:45:42	2015-10-02 15:50:06	2015-10-01 20:18:00	11.4	27.8	6.15821e+06	11.4	27.8
歐○○	02717279	2015-10-02 12:41:56	2015-10-03 10:02:28	2015-10-02 15:02:00	11.5	35.6	9455-05-31 10:02:28	11.5	35.6
蔡○○	16385772	2015-09-13 13:20:47	2015-09-13 13:21:52	2015-09-12 20:39:00	11.6	34.7	1.6428e+07	11.6	34.7
白○○	02722654	2015-09-01 10:41:16	2015-09-01 10:46:09	2015-08-31 17:46:00	12.3	27.6	9470-01-15 10:46:09	12.3	27.6
鄧○○○	00233955	2015-09-06 00:24:37	2015-09-06 00:30:28	2015-09-05 23:51:00	12.4	43.7	2656-03-24 00:30:28	12.4	43.7
黃○○○	00340485	2015-09-27 12:48:58	2015-09-27 12:49:58	2015-09-26 13:50:00	12.6	67.3	2947-12-15 12:49:58	12.6	67.3
郭○○	10462768	2015-09-04 18:02:22	2015-09-04 18:06:37	2015-09-03 19:42:00	13.1	30.8	1.0505e+07	13.1	30.8
姚○○	08737477	2015-08-29 05:09:58	2015-08-29 05:11:51	2015-08-28 18:59:00	13.9	33.9	8.77972e+06	13.9	33.9
高○○	17134320	2015-09-04 00:21:37	2015-09-04 00:29:14	2015-09-03 18:45:00	13.9	46.5	1.71766e+07	13.9	46.5
蔡○○	09260020	2015-10-03 19:26:35	2015-10-04 13:05:26	2015-10-03 20:27:00	14.9	37.2	9.3023e+06	14.9	37.2
朱○○○	08920236	2015-09-22 00:04:51	2015-09-22 00:08:25	2015-09-21 21:54:00	15.3	61.1	8.96251e+06	15.3	61.1
李○○	17174209	2015-09-21 22:38:50	2015-09-21 22:43:17	2015-09-21 12:55:00	11.1	36.3	1.72165e+07	11.1	36.3
李○○○	09451113	2015-10-11 12:40:46	2015-10-11 12:41:56	2015-10-11 10:36:00	11.2	31.9	9.4934e+06	11.2	31.9
盧○○	13536500	2015-09-22 20:39:57	2015-09-22 20:41:38	2015-09-22 03:47:00	11.4	27	1.35788e+07	11.4	27
蔡○○	00317097	2015-09-11 09:52:23	2015-09-11 09:55:19	2015-09-11 05:06:00	11.4	33.4	2883-11-16 09:55:19	11.4	33.4
杜○○	09222163	2015-09-27 10:26:19	2015-09-27 10:29:44	2015-09-27 05:17:00	11.7	40.4	9.26444e+06	11.7	40.4
劉○○	04519455	2015-09-17 18:20:57	2015-09-17 18:25:14	2015-09-17 06:19:00	11.8	46.5	4.56172e+06	11.8	46.5
蔡○○	17181509	2015-09-23 22:23:24	2015-09-23 22:25:10	2015-09-23 19:16:00	12	55.1	1.72238e+07	12	55.1
李○○	07012843	2015-10-02 17:27:50	2015-10-03 12:22:40	2015-10-03 12:28:00	12.2	56.2	7.05512e+06	12.2	56.2
翁○○	05390228	2015-09-07 15:47:12	2015-09-07 15:50:30	2015-09-07 09:24:00	12.3	37.5	5.43248e+06	12.3	37.5
吳○○	13205175	2015-08-24 18:08:17	2015-08-24 18:10:14	2015-08-24 13:40:00	12.4	37.2	1.32474e+07	12.4	37.2
王○○	09292517	2015-09-27 19:58:05	2015-09-30 15:08:52	2015-09-30 00:05:00	12.6	51.5	9.33479e+06	12.6	51.5
何○○	11436280	2015-09-12 11:30:45	2015-09-12 11:33:45	2015-09-12 08:54:00	12.7	34.6	1.14785e+07	12.7	34.6
柯○○	17142563	2015-09-08 18:45:00	2015-09-08 18:18:57	2015-09-08 03:47:00	12.8	44	1.71848e+07	12.8	44
黃○○	13444720	2015-08-28 13:19:07	2015-08-28 18:35:38	2015-08-28 09:30:00	13	53.9	1.3487e+07	13	53.9
張○○	02093939	2015-09-10 03:12:21	2015-09-10 03:16:15	2015-09-10 02:30:00	13	71.4	7748-09-13 03:16:15	13	71.4
陳○○○	07149625	2015-09-04 17:46:32	2015-09-04 17:51:35	2015-09-04 11:41:00	13.8	64.5	7.19188e+06	13.8	64.5
劉○○	13785828	2015-08-15 12:03:25	2015-08-15 23:55:06	2015-08-15 00:54:00	13.9	29.9	1.38281e+07	13.9	29.9
蔡○○	10962310	2015-08-24 11:21:12	2015-08-26 16:38:58	2015-08-26 07:06:00	14.3	52.7	1.10046e+07	14.3	52.7
陳○○	08506586	2015-10-06 19:56:42	2015-10-06 19:57:30	2015-10-06 17:37:00	14.5	48.4	8.54887e+06	14.5	48.4
王○○○	01097496	2015-09-01 12:03:44	2015-09-01 12:06:16	2015-09-01 09:18:00	15.9	47.5	5020-07-05 12:06:16	15.9	47.5
鄭○○	14760574	2015-09-18 04:56:06	2015-09-18 05:01:32	2015-09-18 15:56:00	15.9	50.7	1.48028e+07	15.9	50.7
許○○	12843942	2015-09-21 19:44:31	2015-09-21 19:47:51	2015-09-21 21:14:00	17	44	1.28862e+07	17	44
林○	12657668	2015-08-08 20:57:04	2015-08-08 20:59:04	2015-08-08 19:47:00	17	68.3	1.26999e+07	17	68.3
胡○○	10521927	2015-09-01 19:56:12	2015-09-01 20:02:25	2015-09-01 19:32:00	17.9	42.5	1.05642e+07	17.9	42.5
陳○○	08568412	2015-09-04 21:15:35	2015-09-04 21:22:04	2015-09-04 17:23:00	18.8	49.3	8.61066e+06	18.8	49.3
顏○○○	01175569	2015-09-19 16:17:50	2015-09-19 16:21:17	2015-09-19 11:11:00	19.1	39.7	5234-04-25 16:21:17	19.1	39.7
謝○○	06433711	2015-08-31 16:39:10	2015-09-01 13:46:31	2015-09-01 13:57:00	19.5	47.3	6.47596e+06	19.5	47.3
林○○	17157650	2015-09-17 12:21:51	2015-09-23 18:39:44	2015-09-23 21:54:00	19.6	35.2	1.71999e+07	19.6	35.2
沈○○	17215387	2015-10-15 15:05:31	2015-10-15 14:54:32	2015-10-15 12:44:00	20.2	53.1	1.72577e+07	20.2	53.1
林○○	09731930	2015-09-26 16:19:03	2015-09-30 14:13:47	2015-09-30 08:48:00	20.9	54	9.77421e+06	20.9	54
許○○○	09138549	2015-09-18 09:08:12	2015-09-18 09:12:15	2015-09-18 11:42:00	26.1	59.7	9.18081e+06	26.1	59.7
王○○	03066398	2015-10-01 15:00:21	2015-10-01 15:02:01	2015-10-01 12:28:00	46.1	55	3.10868e+06	46.1	55
陳○○	17127376	2015-09-02 19:18:56	2015-09-02 19:25:34	2015-09-03 03:54:00	13.1	49.4	1.71696e+07	13.1	49.4
潘○○	06407691	2015-09-18 21:49:50	2015-09-18 21:54:05	2015-09-19 06:04:00	13.3	45.4	6.44996e+06	13.3	45.4
陳○○	17124495	2015-08-30 07:41:41	2015-08-31 14:38:33	2015-09-01 05:43:00	13.7	50.8	1.71667e+07	13.7	50.8
兵○○○	11734586	2015-08-27 14:35:33	2015-08-27 14:21:50	2015-08-28 08:14:00	13.7	55.5	1.17768e+07	13.7	55.5
伍○○	11399052	2015-09-25 15:11:27	2015-09-25 15:14:51	2015-09-26 05:45:00	14.2	40.3	1.14413e+07	14.2	40.3
趙○○○	01946836	2015-08-30 21:06:19	2015-09-02 16:00:05	2015-09-03 15:41:00	16	59.3	7345-12-04 16:00:05	16	59.3
陳○○	17120516	2015-08-27 12:24:10	2015-08-27 12:31:32	2015-08-28 05:45:00	17	45.3	1.71628e+07	17	45.3
林○	00313820	2015-10-01 14:16:17	2015-10-01 14:16:50	2015-10-02 05:24:00	18.5	55	2874-12-16 14:16:50	18.5	55
王○○	01276438	2015-10-08 12:15:33	2015-10-09 11:51:17	2015-10-11 13:08:00	10.5	31.2	5510-07-17 11:51:17	10.5	31.2
陳○○	00161485	2015-10-02 14:39:07	2015-10-02 14:39:55	2015-10-04 06:06:00	13.5	41	2457-11-18 14:39:55	13.5	41
黃○○	04047482	2015-09-05 15:21:14	2015-09-05 15:24:12	2015-09-07 15:18:00	29.1	67.7	4.08973e+06	29.1	67.7

## Sheet: hemogram
姓名	病歷號	入院日期時間	轉入ICU日期時間	檢驗時間	Hb	Hct	Platelets (x1000)	delta	marker	Hb	Hct	Platelets (x1000)
林○○	09731930	42273.7	42277.6	42276.9	6.5		19	-1	9.77421e+06	6.5		19
黃○○○	00340485	42274.5	42274.5	42273.6	8.9	27.5	10	-1	382760	8.9	27.5	10
陳○○	03946117	42280.6	42280.6	42279.7	9.2		359	-1	3.9884e+06	9.2		359
白○○	02722654	42248.4	42248.4	42247.7	9.4	31.5	90	-1	2.7649e+06	9.4	31.5	90
蔡○○	16385772	42260.6	42260.6	42259.9	10	30.8	240	-1	1.6428e+07	10	30.8	240
鄧○○○	00233955	42253	42253	42253	10.3	32.2	125	-1	276208	10.3	32.2	125
姚○○	08737477	42245.2	42245.2	42244.8	10.4		163	-1	8.77972e+06	10.4		163
陳○○	08506586	42283.8	42283.8	42282.9	12.3	37.2	144	-1	8.54887e+06	12.3	37.2	144
林○○	06115927	42279.7	42279.7	42278.8	12.3		319	-1	6.15821e+06	12.3		319
葉○○	07993877	42262.8	42262.8	42261.9	13	39.9	20	-1	8.03614e+06	13	39.9	20
郭○○	10462768	42251.8	42251.8	42250.8	13		187	-1	1.0505e+07	13		187
高○○	17134320	42251	42251	42250.8	13.1		8	-1	1.71766e+07	13.1		8
王○○○○	02299517	42216.5	42224.1	42223.4	13.3		15	-1	2.34174e+06	13.3		15
許○○○	09138549	42265.4	42265.4	42264.5	13.8		9	-1	9.18081e+06	13.8		9
蔡○○	09260020	42280.8	42281.5	42280.8	14.2	43.6	58	-1	9.3023e+06	14.2	43.6	58
歐○○	02717279	42279.5	42280.4	42279.6	14.5	44.5	71	-1	2.75956e+06	14.5	44.5	71
朱○○○	08920236	42269	42269	42268.9	14.8	43.8	9	-1	8.96251e+06	14.8	43.8	9
蔡○○	05980502	42240.4	42240.4	42239.5	14.9		10	-1	6.02274e+06	14.9		10
尤○○	14593243	42286.5	42291.6	42290.6	15.3	47.1	12	-1	1.46355e+07	15.3	47.1	12
黃○○○	17214981	42291.6	42291.6	42290.9	15.3		13	-1	1.72573e+07	15.3		13
黃○○	13444720	42244.6	42244.8	42244	15.4		13	-1	1.3487e+07	15.4		13
吳○○	14316346	42264.8	42266.6	42265.7	15.6	46.8	160	-1	1.43586e+07	15.6	46.8	160
盧○○	13536500	42269.9	42269.9	42269.8	4.9	14.7	126	0	1.35788e+07	4.9	14.7	126
李○○	07012843	42279.7	42280.5	42280.8	6.9	21.3	40	0	7.05512e+06	6.9	21.3	40
劉○○	13785828	42231.5	42232	42232	7		33	0	1.38281e+07	7		33
沈○○	17215387	42292.6	42292.6	42292.7	7.6	23	17	0	1.72577e+07	7.6	23	17
陳○○○	07149625	42251.7	42251.7	42251.9	8.6	26	14	0	7.19188e+06	8.6	26	14
謝○○	06433711	42247.7	42248.6	42248.6	9.2			0	6.47596e+06	9.2
林○○	17157650	42264.5	42270.8	42270.6	9.4	28.4	51	0	1.71999e+07	9.4	28.4	51
黃○○	01189250	42228.7	42228.8	42228.7	10		67	0	1.23148e+06	10		67
張○○	02093939	42257.1	42257.1	42257.1	10.3	31.7	32	0	2.1362e+06	10.3	31.7	32
吳○○	07439490	42266.7	42272.6	42272.4	10.5	31.3	84	0	7.48176e+06	10.5	31.3	84
李○○	17174209	42268.9	42268.9	42268.5	10.6	32.5	62	0	1.72165e+07	10.6	32.5	62
林○	12657668	42224.9	42224.9	42224.8	10.9		14	0	1.26999e+07	10.9		14
陳○○○	07628312	42259.6	42259.6	42259.3	11	33.4	15	0	7.67057e+06	11	33.4	15
林○○	03758086	42265.8	42265.8	42265.9	11.1	33	17	0	3.80035e+06	11.1	33	17
何○○	11436280	42259.5	42259.5	42259.4	11.3		240	0	1.14785e+07	11.3		240
王○○	09292517	42274.8	42277.6	42277.8	11.3	34.3		0	9.33479e+06	11.3	34.3
王○○	03066398	42278.6	42278.6	42278.5	11.7	35.6	6	0	3.10868e+06	11.7	35.6	6
陳○○	17124495	42246.3	42247.6	42247.4	12.2	35.9	43	0	1.71667e+07	12.2	35.9	43
鄭○○	14760574	42265.2	42265.2	42265.7	12.3	37.3	22	0	1.48028e+07	12.3	37.3	22
胡○○	10521927	42248.8	42248.8	42248.8	12.3	37.6	148	0	1.05642e+07	12.3	37.6	148
陳○○	17120516	42243.5	42243.5	42243.4	12.4		10	0	1.71628e+07	12.4		10
顏○○○	01175569	42266.7	42266.7	42266.4	12.5		113	0	1.21784e+06	12.5		113
許○○	12843942	42268.8	42268.8	42268.9	12.6	38	27	0	1.28862e+07	12.6	38	27
蔡○○	10962310	42240.5	42242.7	42242.3	12.9	37.8	6	0	1.10046e+07	12.9	37.8	6
柯○○	17142563	42255.8	42255.8	42255.2	12.9	38.8	28	0	1.71848e+07	12.9	38.8	28
王○○○	01097496	42248.5	42248.5	42248.4	13.1	40	17	0	1.13974e+06	13.1	40	17
李○○○	09451113	42288.5	42288.5	42288.4	13.2	39.9	104	0	9.4934e+06	13.2	39.9	104
陳○○	17127376	42249.8	42249.8	42249.2	13.3	39.3	9	0	1.71696e+07	13.3	39.3	9
趙○○○	01946836	42246.9	42249.7	42249.3	13.5		59	0	1.98909e+06	13.5		59
劉○○	04519455	42264.8	42264.8	42264.3	14	43.1	12	0	4.56172e+06	14	43.1	12
杜○○	09222163	42274.4	42274.4	42274.2	14		33	0	9.26444e+06	14		33
翁○○	05390228	42254.7	42254.7	42254.4	14	41.3	108	0	5.43248e+06	14	41.3	108
王○○	01276438	42285.5	42286.5	42286.3	14.4	43.8	34	0	1.31872e+06	14.4	43.8	34
兵○○○	11734586	42243.6	42243.6	42243.5	14.4		85	0	1.17768e+07	14.4		85
蔡○○	00317097	42258.4	42258.4	42258.2	14.4		101	0	359355	14.4		101
蔡○○	17181509	42270.9	42270.9	42270.8	15.3	45.5	10	0	1.72238e+07	15.3	45.5	10
黃○○	04047482	42252.6	42252.6	42252.3	16.5		51	0	4.08973e+06	16.5		51
吳○○	13205175	42240.8	42240.8	42240.6	16.6	49.9	101	0	1.32474e+07	16.6	49.9	101
陳○○	08568412	42251.9	42251.9	42251.7	17	49.8	8	0	8.61066e+06	17	49.8	8
林○	00313820	42278.6	42278.6	42279.2	11.1	33.5	17	1	356099	11.1	33.5	17
陳○○	00161485	42279.6	42279.6	42280.2	11.9		45	1	203765	11.9		45
郭○○○	00065972	42291.7	42291.7	42292.3	14.4		44	1	108264	14.4		44
潘○○	06407691	42265.9	42265.9	42266.2	18.4	58.5	21	1	6.44996e+06	18.4	58.5	21
曾○○	02450436	42271.8	42271.7	42275.2	8.8		309	4	2.49271e+06	8.8		309
伍○○	11399052	42272.6	42272.6	42278.2	14.7	46.5	133	6	1.14413e+07	14.7	46.5	133

## Sheet: plt
姓名	病歷號	入院日期時間	轉入ICU日期時間	檢驗時間	Hct	delta	marker	Hct
劉○○	13785828	2015-08-15 12:03:25	2015-08-15 23:55:06	2015-08-14 23:59:00	34	-1	1.38281e+07	34
姚○○	08737477	2015-08-29 05:09:58	2015-08-29 05:11:51	2015-08-28 18:20:00	34	-1	8.77972e+06	34
白○○	02722654	2015-09-01 10:41:16	2015-09-01 10:46:09	2015-08-31 16:53:00	31	-1	2.7649e+06	31
高○○	17134320	2015-09-04 00:21:37	2015-09-04 00:29:14	2015-09-03 18:15:00	41	-1	1.71766e+07	41
鄧○○○	00233955	2015-09-06 00:24:37	2015-09-06 00:30:28	2015-09-05 23:11:00	31	-1	276208	31
蔡○○	16385772	2015-09-13 13:20:47	2015-09-13 13:21:52	2015-09-12 20:09:00	31	-1	1.6428e+07	31
葉○○	07993877	2015-09-15 20:04:01	2015-09-15 20:08:59	2015-09-14 20:05:00	28	-1	8.03614e+06	28
鄭○○	14760574	2015-09-18 04:56:06	2015-09-18 05:01:32	2015-09-17 07:16:00	44	-1	1.48028e+07	44
許○○○	09138549	2015-09-18 09:08:12	2015-09-18 09:12:15	2015-09-17 11:03:00	41	-1	9.18081e+06	41
吳○○	14316346	2015-09-17 18:26:52	2015-09-19 13:15:55	2015-09-18 17:11:00	46.8	-1	1.43586e+07	46.8
朱○○○	08920236	2015-09-22 00:04:51	2015-09-22 00:08:25	2015-09-21 21:09:00	45	-1	8.96251e+06	45
黃○○○	00340485	2015-09-27 12:48:58	2015-09-27 12:49:58	2015-09-26 13:18:00	28	-1	382760	28
林○○	06115927	2015-10-02 15:45:42	2015-10-02 15:50:06	2015-10-01 20:03:00	35	-1	6.15821e+06	35
歐○○	02717279	2015-10-02 12:41:56	2015-10-03 10:02:28	2015-10-02 15:00:00	44.5	-1	2.75956e+06	44.5
陳○○	03946117	2015-10-03 15:11:23	2015-10-03 15:13:00	2015-10-02 17:05:00	30	-1	3.9884e+06	30
蔡○○	09260020	2015-10-03 19:26:35	2015-10-04 13:05:26	2015-10-03 18:11:00	45	-1	9.3023e+06	45
陳○○	08506586	2015-10-06 19:56:42	2015-10-06 19:57:30	2015-10-05 22:03:00	37.2	-1	8.54887e+06	37.2
王○○	01276438	2015-10-08 12:15:33	2015-10-09 11:51:17	2015-10-08 16:36:00	42	-1	1.31872e+06	42
尤○○	14593243	2015-10-09 12:09:56	2015-10-14 13:51:19	2015-10-13 13:59:00	47.1	-1	1.46355e+07	47.1
王○○○○	02299517	2015-07-31 13:04:52	2015-08-08 01:17:03	2015-08-08 01:59:00	17	0	2.34174e+06	17
林○	12657668	2015-08-08 20:57:04	2015-08-08 20:59:04	2015-08-08 19:00:00	35	0	1.26999e+07	35
黃○○	01189250	2015-08-12 17:56:00	2015-08-12 18:00:40	2015-08-12 16:14:00	31	0	1.23148e+06	31
蔡○○	05980502	2015-08-24 10:03:09	2015-08-24 10:04:05	2015-08-24 08:27:00	38.7	0	6.02274e+06	38.7
吳○○	13205175	2015-08-24 18:08:17	2015-08-24 18:10:14	2015-08-24 12:57:00	51	0	1.32474e+07	51
蔡○○	10962310	2015-08-24 11:21:12	2015-08-26 16:38:58	2015-08-26 06:54:00	37.8	0	1.10046e+07	37.8
陳○○	17120516	2015-08-27 12:24:10	2015-08-27 12:31:32	2015-08-27 09:57:00	40	0	1.71628e+07	40
兵○○○	11734586	2015-08-27 14:35:33	2015-08-27 14:21:50	2015-08-27 11:27:00	43	0	1.17768e+07	43
黃○○	13444720	2015-08-28 13:19:07	2015-08-28 18:35:38	2015-08-28 04:37:00	46.4	0	1.3487e+07	46.4
陳○○	17124495	2015-08-30 07:41:41	2015-08-31 14:38:33	2015-08-30 16:49:00	44.1	0	1.71667e+07	44.1
王○○○	01097496	2015-09-01 12:03:44	2015-09-01 12:06:16	2015-09-01 09:22:00	40	0	1.13974e+06	40
謝○○	06433711	2015-08-31 16:39:10	2015-09-01 13:46:31	2015-09-01 13:48:00	27.8	0	6.47596e+06	27.8
胡○○	10521927	2015-09-01 19:56:12	2015-09-01 20:02:25	2015-09-01 18:53:00	40	0	1.05642e+07	40
陳○○	17127376	2015-09-02 19:18:56	2015-09-02 19:25:34	2015-09-02 05:20:00	39.3	0	1.71696e+07	39.3
趙○○○	01946836	2015-08-30 21:06:19	2015-09-02 16:00:05	2015-09-02 12:08:00	40.8	0	1.98909e+06	40.8
陳○○○	07149625	2015-09-04 17:46:32	2015-09-04 17:51:35	2015-09-04 11:09:00	44	0	7.19188e+06	44
陳○○	08568412	2015-09-04 21:15:35	2015-09-04 21:22:04	2015-09-04 16:58:00	49.8	0	8.61066e+06	49.8
郭○○	10462768	2015-09-04 18:02:22	2015-09-04 18:06:37	2015-09-04 20:21:00	28.2	0	1.0505e+07	28.2
黃○○	04047482	2015-09-05 15:21:14	2015-09-05 15:24:12	2015-09-05 11:41:00	58	0	4.08973e+06	58
翁○○	05390228	2015-09-07 15:47:12	2015-09-07 15:50:30	2015-09-07 08:08:00	45	0	5.43248e+06	45
柯○○	17142563	2015-09-08 18:45:00	2015-09-08 18:18:57	2015-09-08 04:07:00	38.8	0	1.71848e+07	38.8
張○○	02093939	2015-09-10 03:12:21	2015-09-10 03:16:15	2015-09-10 01:52:00	32	0	2.1362e+06	32
陳○○○	07628312	2015-09-12 15:20:59	2015-09-12 14:59:14	2015-09-12 06:28:00	33.4	0	7.67057e+06	33.4
何○○	11436280	2015-09-12 11:30:45	2015-09-12 11:33:45	2015-09-12 07:46:00	38	0	1.14785e+07	38
孫○○	05813045	2015-09-15 15:18:28	2015-09-15 15:23:13	2015-09-15 06:51:00	31.8	0	5.85531e+06	31.8
劉○○	04519455	2015-09-17 18:20:57	2015-09-17 18:25:14	2015-09-17 05:47:00	42	0	4.56172e+06	42
林○○	03758086	2015-09-18 18:41:57	2015-09-18 18:43:43	2015-09-18 05:45:00	36	0	3.80035e+06	36
潘○○	06407691	2015-09-18 21:49:50	2015-09-18 21:54:05	2015-09-18 07:00:00	60.1	0	6.44996e+06	60.1
顏○○○	01175569	2015-09-19 16:17:50	2015-09-19 16:21:17	2015-09-19 08:20:00	39	0	1.21784e+06	39
許○○	12843942	2015-09-21 19:44:31	2015-09-21 19:47:51	2015-09-21 09:34:00	41	0	1.28862e+07	41
李○○	17174209	2015-09-21 22:38:50	2015-09-21 22:43:17	2015-09-21 12:02:00	34	0	1.72165e+07	34
盧○○	13536500	2015-09-22 20:39:57	2015-09-22 20:41:38	2015-09-22 14:33:00	17.9	0	1.35788e+07	17.9
林○○	17157650	2015-09-17 12:21:51	2015-09-23 18:39:44	2015-09-23 14:13:00	28.4	0	1.71999e+07	28.4
蔡○○	17181509	2015-09-23 22:23:24	2015-09-23 22:25:10	2015-09-23 18:24:00	47	0	1.72238e+07	47
曾○○	02450436	2015-09-24 18:40:36	2015-09-24 17:52:17	2015-09-24 04:48:00	33	0	2.49271e+06	33
伍○○	11399052	2015-09-25 15:11:27	2015-09-25 15:14:51	2015-09-25 05:10:00	43	0	1.14413e+07	43
吳○○	07439490	2015-09-19 15:51:19	2015-09-25 15:09:51	2015-09-25 09:14:00	31.3	0	7.48176e+06	31.3
杜○○	09222163	2015-09-27 10:26:19	2015-09-27 10:29:44	2015-09-27 04:00:00	44	0	9.26444e+06	44
王○○	09292517	2015-09-27 19:58:05	2015-09-30 15:08:52	2015-09-30 00:04:00	50.2	0	9.33479e+06	50.2
林○○	09731930	2015-09-26 16:19:03	2015-09-30 14:13:47	2015-09-30 07:26:00	21.2	0	9.77421e+06	21.2
王○○	03066398	2015-10-01 15:00:21	2015-10-01 15:02:01	2015-10-01 11:42:00	36	0	3.10868e+06	36
陳○○	00161485	2015-10-02 14:39:07	2015-10-02 14:39:55	2015-10-02 05:25:00	36.3	0	203765	36.3
李○○	07012843	2015-10-02 17:27:50	2015-10-03 12:22:40	2015-10-03 07:04:00	31	0	7.05512e+06	31
李○○○	09451113	2015-10-11 12:40:46	2015-10-11 12:41:56	2015-10-11 09:04:00	42	0	9.4934e+06	42
黃○○○	17214981	2015-10-14 13:50:20	2015-10-14 13:51:24	2015-10-14 08:12:00	44	0	1.72573e+07	44
沈○○	17215387	2015-10-15 15:05:31	2015-10-15 14:54:32	2015-10-15 12:10:00	25	0	1.72577e+07	25
蔡○○	00317097	2015-09-11 09:52:23	2015-09-11 09:55:19	2015-09-12 05:47:00	47.3	1	359355	47.3
林○	00313820	2015-10-01 14:16:17	2015-10-01 14:16:50	2015-10-02 05:28:00	33.5	1	356099	33.5

## Sheet: lowest Hct
姓名	病歷號	入院日期時間	轉入ICU日期時間	檢驗時間	Hct	delta	marker	檢驗時間	Hct
姚○○	08737477	42245.2	42245.2	42245.6	11	0	8.77972e+06	42245.6	11
許○○○	09138549	42265.4	42265.4	42265.5	11	0	9.18081e+06	42265.5	11
王○○○○	02299517	42216.5	42224.1	42224.2	13	0	2.34174e+06	42224.2	13
劉○○	13785828	42231.5	42232	42232.3	13.1	1	1.38281e+07	42232.3	13.1
張○○	02093939	42257.1	42257.1	42257.2	14	0	2.1362e+06	42257.2	14
盧○○	13536500	42269.9	42269.9	42269.9	14	0	1.35788e+07	42269.9	14
陳○○	03946117	42280.6	42280.6	42285.4	14	5	3.9884e+06	42285.4	14
鄧○○○	00233955	42253	42253	42253.3	16	0	276208	42253.3	16
陳○○○	07149625	42251.7	42251.7	42252.3	17.4	1	7.19188e+06	42252.3	17.4
高○○	17134320	42251	42251	42254.2	17.9	3	1.71766e+07	42254.2	17.9
劉○○	04519455	42264.8	42264.8	42265.5	18	1	4.56172e+06	42265.5	18
沈○○	17215387	42292.6	42292.6	42292.6	20	0	1.72577e+07	42292.6	20
林○○	09731930	42273.7	42277.6	42277.8	20	0	9.77421e+06	42277.8	20
王○○	03066398	42278.6	42278.6	42283.7	20.6	5	3.10868e+06	42283.7	20.6
白○○	02722654	42248.4	42248.4	42248	21	-1	2.7649e+06	42248	21
李○○	07012843	42279.7	42280.5	42280.8	21.3	0	7.05512e+06	42280.8	21.3
許○○	12843942	42268.8	42268.8	42278.2	22.2	10	1.28862e+07	42278.2	22.2
林○	12657668	42224.9	42224.9	42227.2	23.5	3	1.26999e+07	42227.2	23.5
黃○○○	00340485	42274.5	42274.5	42273.8	24	-1	382760	42273.8	24
蔡○○	16385772	42260.6	42260.6	42260.4	24	0	1.6428e+07	42260.4	24
陳○○	17120516	42243.5	42243.5	42244.5	24	1	1.71628e+07	42244.5	24
柯○○	17142563	42255.8	42255.8	42257.3	24	2	1.71848e+07	42257.3	24
李○○	17174209	42268.9	42268.9	42275.9	24	7	1.72165e+07	42275.9	24
王○○○	01097496	42248.5	42248.5	42261.3	24.5	13	1.13974e+06	42261.3	24.5
杜○○	09222163	42274.4	42274.4	42290.6	24.5	16	9.26444e+06	42290.6	24.5
黃○○	01189250	42228.7	42228.8	42235.2	25.3	7	1.23148e+06	42235.2	25.3
陳○○	17127376	42249.8	42249.8	42252.8	25.4	3	1.71696e+07	42252.8	25.4
歐○○	02717279	42279.5	42280.4	42292.2	25.6	12	2.75956e+06	42292.2	25.6
林○	00313820	42278.6	42278.6	42280.2	25.8	2	356099	42280.2	25.8
顏○○○	01175569	42266.7	42266.7	42266.4	26	0	1.21784e+06	42266.4	26
林○○	17157650	42264.5	42270.8	42271.7	26.4	1	1.71999e+07	42271.7	26.4
郭○○	10462768	42251.8	42251.8	42252.7	26.7	1	1.0505e+07	42252.7	26.7
葉○○	07993877	42262.8	42262.8	42261.9	27	-1	8.03614e+06	42261.9	27
趙○○○	01946836	42246.9	42249.7	42253	27	3	1.98909e+06	42253	27
胡○○	10521927	42248.8	42248.8	42277.3	27.3	29	1.05642e+07	42277.3	27.3
蔡○○	09260020	42280.8	42281.5	42282.3	27.4	1	9.3023e+06	42282.3	27.4
謝○○	06433711	42247.7	42248.6	42248.6	27.8	0	6.47596e+06	42248.6	27.8
林○○	03758086	42265.8	42265.8	42270.2	28.4	5	3.80035e+06	42270.2	28.4
朱○○○	08920236	42269	42269	42272.2	28.6	3	8.96251e+06	42272.2	28.6
王○○	09292517	42274.8	42277.6	42289.2	29.5	12	9.33479e+06	42289.2	29.5
吳○○	07439490	42266.7	42272.6	42284.1	30.4	12	7.48176e+06	42284.1	30.4
陳○○○	07628312	42259.6	42259.6	42261.2	30.7	2	7.67057e+06	42261.2	30.7
兵○○○	11734586	42243.6	42243.6	42256.4	31	12	1.17768e+07	42256.4	31
孫○○	05813045	42262.6	42262.6	42262.3	31.8	0	5.85531e+06	42262.3	31.8
曾○○	02450436	42271.8	42271.7	42271.8	32	0	2.49271e+06	42271.8	32
林○○	06115927	42279.7	42279.7	42280	32.3	0	6.15821e+06	42280	32.3
黃○○	04047482	42252.6	42252.6	42254	33	1	4.08973e+06	42254	33
何○○	11436280	42259.5	42259.5	42261.2	33.5	2	1.14785e+07	42261.2	33.5
陳○○	17124495	42246.3	42247.6	42249.2	33.6	2	1.71667e+07	42249.2	33.6
陳○○	08568412	42251.9	42251.9	42253.2	34.6	2	8.61066e+06	42253.2	34.6
蔡○○	05980502	42240.4	42240.4	42241.2	34.9	1	6.02274e+06	42241.2	34.9
鄭○○	14760574	42265.2	42265.2	42265.4	35.5	0	1.48028e+07	42265.4	35.5
陳○○	00161485	42279.6	42279.6	42281.2	35.6	2	203765	42281.2	35.6
吳○○	14316346	42264.8	42266.6	42280.2	35.8	14	1.43586e+07	42280.2	35.8
李○○○	09451113	42288.5	42288.5	42288.6	36	0	9.4934e+06	42288.6	36
陳○○	08506586	42283.8	42283.8	42283.9	37	0	8.54887e+06	42283.9	37
吳○○	13205175	42240.8	42240.8	42251.3	37.2	10	1.32474e+07	42251.3	37.2
蔡○○	10962310	42240.5	42242.7	42242.3	37.8	0	1.10046e+07	42242.3	37.8
郭○○○	00065972	42291.7	42291.7	42296.2	38.6	5	108264	42296.2	38.6
蔡○○	17181509	42270.9	42270.9	42271.5	38.7	1	1.72238e+07	42271.5	38.7
王○○	01276438	42285.5	42286.5	42287.2	39.4	1	1.31872e+06	42287.2	39.4
尤○○	14593243	42286.5	42291.6	42293.2	39.5	2	1.46355e+07	42293.2	39.5
潘○○	06407691	42265.9	42265.9	42278.2	39.7	13	6.44996e+06	42278.2	39.7
伍○○	11399052	42272.6	42272.6	42272.8	39.8	0	1.14413e+07	42272.8	39.8
翁○○	05390228	42254.7	42254.7	42254.4	41.3	0	5.43248e+06	42254.4	41.3
黃○○	13444720	42244.6	42244.8	42246.2	41.4	2	1.3487e+07	42246.2	41.4
黃○○○	17214981	42291.6	42291.6	42291.7	41.7	0	1.72573e+07	42291.7	41.7
蔡○○	00317097	42258.4	42258.4	42264.2	46.3	6	359355	42264.2	46.3

## Sheet: lowest plt
姓名	病歷號	入院日期時間	轉入ICU日期時間	檢驗時間	Platelets (x1000)	delta	marker	檢驗時間	Platelets (x1000)
高○○	17134320	42251	42251	42250.8	8	-1	1.71766e+07	42250.8	8
許○○○	09138549	42265.4	42265.4	42264.5	9	-1	9.18081e+06	42264.5	9
蔡○○	05980502	42240.4	42240.4	42239.5	10	-1	6.02274e+06	42239.5	10
尤○○	14593243	42286.5	42291.6	42290.6	12	-1	1.46355e+07	42290.6	12
黃○○○	17214981	42291.6	42291.6	42290.9	13	-1	1.72573e+07	42290.9	13
王○○	01276438	42285.5	42286.5	42285.7	24	-1	1.31872e+06	42285.7	24
鄧○○○	00233955	42253	42253	42253	125	-1	276208	42253	125
王○○	03066398	42278.6	42278.6	42278.5	6	0	3.10868e+06	42278.5	6
蔡○○	10962310	42240.5	42242.7	42242.3	6	0	1.10046e+07	42242.3	6
黃○○○	00340485	42274.5	42274.5	42274.2	8	0	382760	42274.2	8
林○○	09731930	42273.7	42277.6	42277.3	10	0	9.77421e+06	42277.3	10
沈○○	17215387	42292.6	42292.6	42292.5	13	0	1.72577e+07	42292.5	13
李○○	07012843	42279.7	42280.5	42280.3	14	0	7.05512e+06	42280.3	14
陳○○○	07628312	42259.6	42259.6	42259.3	15	0	7.67057e+06	42259.3	15
林○○	03758086	42265.8	42265.8	42265.3	15	0	3.80035e+06	42265.3	15
葉○○	07993877	42262.8	42262.8	42262.3	15	0	8.03614e+06	42262.3	15
許○○	12843942	42268.8	42268.8	42268.4	23	0	1.28862e+07	42268.4	23
陳○○	00161485	42279.6	42279.6	42279.2	29	0	203765	42279.2	29
杜○○	09222163	42274.4	42274.4	42274.2	33	0	9.26444e+06	42274.2	33
蔡○○	09260020	42280.8	42281.5	42281.3	45	0	9.3023e+06	42281.3	45
白○○	02722654	42248.4	42248.4	42248.2	78	0	2.7649e+06	42248.2	78
吳○○	07439490	42266.7	42272.6	42272.4	84	0	7.48176e+06	42272.4	84
伍○○	11399052	42272.6	42272.6	42272.8	85	0	1.14413e+07	42272.8	85
陳○○	08506586	42283.8	42283.8	42283.7	105	0	8.54887e+06	42283.7	105
孫○○	05813045	42262.6	42262.6	42262.3	391	0	5.85531e+06	42262.3	391
蔡○○	17181509	42270.9	42270.9	42271.5	4	1	1.72238e+07	42271.5	4
朱○○○	08920236	42269	42269	42270.2	6	1	8.96251e+06	42270.2	6
陳○○	08568412	42251.9	42251.9	42252.6	7	1	8.61066e+06	42252.6	7
陳○○	17127376	42249.8	42249.8	42250.2	8	1	1.71696e+07	42250.2	8
王○○○	01097496	42248.5	42248.5	42249.2	9	1	1.13974e+06	42249.2	9
劉○○	04519455	42264.8	42264.8	42265.2	10	1	4.56172e+06	42265.2	10
黃○○	13444720	42244.6	42244.8	42245.2	10	1	1.3487e+07	42245.2	10
張○○	02093939	42257.1	42257.1	42258.2	11	1	2.1362e+06	42258.2	11
黃○○	04047482	42252.6	42252.6	42253.2	12	1	4.08973e+06	42253.2	12
顏○○○	01175569	42266.7	42266.7	42267.2	13	1	1.21784e+06	42267.2	13
王○○	09292517	42274.8	42277.6	42278	15	1	9.33479e+06	42278	15
林○	00313820	42278.6	42278.6	42279.2	17	1	356099	42279.2	17
陳○○	17124495	42246.3	42247.6	42248.2	38	1	1.71667e+07	42248.2	38
李○○○	09451113	42288.5	42288.5	42289.2	92	1	9.4934e+06	42289.2	92
盧○○	13536500	42269.9	42269.9	42270.2	95	1	1.35788e+07	42270.2	95
蔡○○	16385772	42260.6	42260.6	42261.3	194	1	1.6428e+07	42261.3	194
林○○	06115927	42279.7	42279.7	42280.2	206	1	6.15821e+06	42280.2	206
陳○○	17120516	42243.5	42243.5	42245.2	8	2	1.71628e+07	42245.2	8
鄭○○	14760574	42265.2	42265.2	42267.2	10	2	1.48028e+07	42267.2	10
潘○○	06407691	42265.9	42265.9	42267.2	11	2	6.44996e+06	42267.2	11
林○	12657668	42224.9	42224.9	42226.2	11	2	1.26999e+07	42226.2	11
翁○○	05390228	42254.7	42254.7	42256.2	70	2	5.43248e+06	42256.2	70
吳○○	14316346	42264.8	42266.6	42268.2	127	2	1.43586e+07	42268.2	127
趙○○○	01946836	42246.9	42249.7	42252.2	6	3	1.98909e+06	42252.2	6
郭○○○	00065972	42291.7	42291.7	42294.2	9	3	108264	42294.2	9
兵○○○	11734586	42243.6	42243.6	42246.2	14	3	1.17768e+07	42246.2	14
姚○○	08737477	42245.2	42245.2	42249.2	15	3	8.77972e+06	42249.2	15
黃○○	01189250	42228.7	42228.8	42231.2	46	3	1.23148e+06	42231.2	46
陳○○	03946117	42280.6	42280.6	42284.2	4	4	3.9884e+06	42284.2	4
胡○○	10521927	42248.8	42248.8	42252.2	9	4	1.05642e+07	42252.2	9
李○○	17174209	42268.9	42268.9	42272.2	35	4	1.72165e+07	42272.2	35
何○○	11436280	42259.5	42259.5	42263.1	166	4	1.14785e+07	42263.1	166
曾○○	02450436	42271.8	42271.7	42275.2	309	4	2.49271e+06	42275.2	309
陳○○○	07149625	42251.7	42251.7	42256.2	7	5	7.19188e+06	42256.2	7
吳○○	13205175	42240.8	42240.8	42245.2	9	5	1.32474e+07	42245.2	9
柯○○	17142563	42255.8	42255.8	42260.1	11	5	1.71848e+07	42260.1	11
蔡○○	00317097	42258.4	42258.4	42263.2	17	5	359355	42263.2	17
劉○○	13785828	42231.5	42232	42237.3	7	6	1.38281e+07	42237.3	7
郭○○	10462768	42251.8	42251.8	42257.2	22	6	1.0505e+07	42257.2	22
林○○	17157650	42264.5	42270.8	42277.2	19	7	1.71999e+07	42277.2	19
謝○○	06433711	42247.7	42248.6	42256.5	10	8	6.47596e+06	42256.5	10
王○○○○	02299517	42216.5	42224.1	42232.7	11	8	2.34174e+06	42232.7	11
歐○○	02717279	42279.5	42280.4	42289.2	14	9	2.75956e+06	42289.2	14

[truncated: 3 more sheets: transfusion, 工作表2, 工作表3]
